# Supplementary material for: Genome sequencing and analysis of the first complete genome of Lactobacillus kunkeei strain MP2, an Apis mellifera gut isolate
Source: PeerJ. 2016 Apr 19;4:e1950. doi: 10.7717/peerj.1950 (PMC4841242; doi:10.7717/peerj.1950)
Supplement: Table S2 — This table contains the information of the prediction of all the tools used in the study, for each predicted CDS of L. kunkeei MP2. The information includes the unique genes of L. kunkeei MP2 against other L. kunkeei strains, as well as other Lactobacillus species. Also the results from the Darkhorse, IslandViewer and PHAST analysis. [file peerj-04-1950-s002.xlsx]

## Sheet: Sheet1
Locus_tag	type	start	end	strand	Unique_MP2_vs_kunkeei	Unique_MP2_vs_Lactos	Darkhorse (HGT)	IslandViewer	PHAST	PHAST product	product	EC_number	gene	Domain	Possible_Match	Present_In_Other_Lactos	Comments
mp2_00069	CDS	57906	58640	-			Yes		Yes	PHAGE_Geobac_GBK2_NC_023612: DNA methylase; PP_00067; phage(gi589893811)	Modification methylase RsrI	2.1.1.72	rsrIM
mp2_00331	CDS	304407	304841	+			Yes				putative acyltransferase
mp2_00450	CDS	515370	515564	-			Yes				hypothetical protein
mp2_00659	CDS	752180	752767	+			Yes				hypothetical protein
mp2_00034	CDS	31034	31348	+		Yes	Yes				hypothetical protein				phage protein	Yes
mp2_00446	CDS	510861	512624	-		Yes	Yes				hypothetical protein
mp2_00639	CDS	728302	729069	+		Yes	Yes				5%2C10-methylenetetrahydrofolate reductase	1.5.1.20	metF
mp2_00704	CDS	792967	793290	+		Yes	Yes				hypothetical protein
mp2_00707	CDS	794769	795398	-		Yes	Yes				hypothetical protein
mp2_00733	CDS	816819	817523	+		Yes	Yes				Ubiquinone/menaquinone biosynthesis C-methyltransferase UbiE	2.1.1.163	ubiE
mp2_00805	CDS	900699	901496	-		Yes	Yes				Methylenetetrahydrofolate reductase 1	1.5.1.20	met9
mp2_00098	CDS	71693	72844	-	Yes		Yes		Yes		Type-1 restriction enzyme MjaXIP specificity protein
mp2_00009	CDS	7487	8794	-							UDP-N-acetylglucosamine 1-carboxyvinyltransferase 1 {ECO:|HAMAP-Rule:MF_00111}	2.5.1.7 {ECO:0000255|HAMAP-Rule:MF_00111}
mp2_00011	CDS	9169	9591	-							ATP synthase epsilon chain {ECO:|HAMAP-Rule:MF_00530}
mp2_00012	CDS	9604	11010	-							ATP synthase subunit beta {ECO:|HAMAP-Rule:MF_01347}	3.6.3.14 {ECO:0000255|HAMAP-Rule:MF_01347}
mp2_00013	CDS	11034	11936	-							ATP synthase gamma chain {ECO:|HAMAP-Rule:MF_00815}
mp2_00014	CDS	11958	13487	-							ATP synthase subunit alpha {ECO:|HAMAP-Rule:MF_01346}	3.6.3.14 {ECO:0000255|HAMAP-Rule:MF_01346}
mp2_00015	CDS	13519	14061	-							ATP synthase subunit delta {ECO:|HAMAP-Rule:MF_01416}
mp2_00016	CDS	14051	14587	-							ATP synthase subunit b {ECO:|HAMAP-Rule:MF_01398}
mp2_00017	CDS	14633	14845	-							ATP synthase subunit c		atpE
mp2_00018	CDS	14874	15590	-							ATP synthase subunit a {ECO:|HAMAP-Rule:MF_01393}
mp2_00019	CDS	15864	16496	-							Uracil phosphoribosyltransferase {ECO:|HAMAP-Rule:MF_01218}	2.4.2.9 {ECO:0000255|HAMAP-Rule:MF_01218}
mp2_00020	CDS	16509	17750	-							Serine hydroxymethyltransferase {ECO:|HAMAP-Rule:MF_00051}	2.1.2.1 {ECO:0000255|HAMAP-Rule:MF_00051}
mp2_00021	CDS	17781	18800	-							Threonylcarbamoyl-AMP synthase	2.7.7.87	sua5
mp2_00022	CDS	18818	19660	-							Release factor glutamine methyltransferase	2.1.1.297	prmC
mp2_00023	CDS	19653	20735	-							Peptide chain release factor 1 {ECO:|HAMAP-Rule:MF_00093}
mp2_00024	CDS	20746	21330	-							Thymidine kinase	2.7.1.21	tdk
mp2_00025	CDS	21501	22850	+							UDP-N-acetylmuramoylalanine--D-glutamate ligase	6.3.2.9	murD
mp2_00026	CDS	22850	23560	+							Cobyric acid synthase		cobQ
mp2_00027	CDS	23599	24597	-							Putative penicillin-binding protein PbpX		pbpX
mp2_00028	CDS	24614	26440	-							putative ABC transporter ATP-binding protein
mp2_00029	CDS	26433	28166	-							putative ABC transporter ATP-binding protein
mp2_00030	CDS	28299	28628	+							hypothetical protein
mp2_00032	CDS	29199	29750	+							putative inactive nicotinamidase {ECO:0000305}
mp2_00033	CDS	30506	30892	-							hypothetical protein
mp2_00035	CDS	31626	32450	-							Autolytic lysozyme	3.2.1.17	lyc			Yes
mp2_00047	CDS	39525	39971	-					Yes	PHAGE_Deep_s_D6E_NC_019544: hypothetical protein; PP_00046; phage(gi423262339)	hypothetical protein				No	Yes
mp2_00064	CDS	54249	55523	-					Yes	PHAGE_Deep_s_D6E_NC_019544: large subunit terminase; PP_00063; phage(gi423262329)	Terminase-like family protein					Yes
mp2_00068	tRNA	57815	57889	-					Yes		tRNA-Thr(tgt)
mp2_00070	tRNA	58688	58762	-					Yes		tRNA-Gln(ttg)
mp2_00073	CDS	59931	60614	-					Yes	PHAGE_Lactob_PL_1_NC_022757: hypothetical protein; PP_00070; phage(gi557308025)	hypothetical protein				phage	Yes	Familia de profagos
mp2_00080	CDS	62983	63741	-					Yes	PHAGE_Staphy_StauST398_3_NC_021332: hypothetical protein; PP_00077; phage(gi509140955)	hypothetical protein				replication protein	Yes	relacionado con fagos
mp2_00081	CDS	63863	64279	-					Yes	PHAGE_Temper_phiNIH1_1_NC_003157: single-strand binding protein; PP_00078; phage(gi16271789)	Single-stranded DNA-binding protein A {ECO:|HAMAP-Rule:MF_00984}		ssbA_1			Yes
mp2_00086	CDS	66397	66720	+					Yes		hypothetical protein
mp2_00089	CDS	67638	67730	-					Yes		hypothetical protein				transporter (?)	Yes
mp2_00090	CDS	67772	67972	-					Yes		hypothetical protein				No	Yes
mp2_00102	tRNA	75226	75300	-							tRNA-Gln(ctg)
mp2_00103	tRNA	75416	75491	+							tRNA-Glu(ctc)
mp2_00105	tmRNA	76332	76699	+							transfer-messenger RNA%2C SsrA		ssrA
mp2_00111	CDS	83017	83505	+				Yes			Transposase					Yes
mp2_00112	CDS	83526	84371	+							IS2 transposase TnpB
mp2_00114	CDS	85601	86806	-							Glycosyl hydrolases family 25
mp2_00116	CDS	88258	88650	-							Tautomerase enzyme
mp2_00117	CDS	89076	90464	+							Asparagine--tRNA ligase	6.1.1.22	asnS
mp2_00118	CDS	90518	91066	+							NAD(P)H-dependent FMN reductase LOT6	1.5.1.39	LOT6
mp2_00122	CDS	93051	93557	+							acid-resistance membrane protein
mp2_00123	CDS	93611	94480	-							Glucose uptake protein GlcU		glcU_1
mp2_00126	CDS	97168	97953	-							Glucose 1-dehydrogenase	1.1.1.47	gdh
mp2_00128	CDS	99290	101326	+							Putative potassium transporter 12
mp2_00129	CDS	101369	102556	-							Aromatic-amino-acid aminotransferase 1	2.6.1.57
mp2_00131	CDS	103214	103534	-							hypothetical protein
mp2_00132	CDS	103591	104748	-							Teichoic acids export ATP-binding protein TagH {ECO:|HAMAP-Rule:MF_01715}	3.6.3.40 {ECO:0000255|HAMAP-Rule:MF_01715}
mp2_00133	CDS	104814	106403	-							Muramidase-2 precursor	3.2.1.17
mp2_00134	CDS	106442	106564	-							hypothetical protein
mp2_00135	CDS	106696	108519	-							Glutamine--fructose-6-phosphate aminotransferase [isomerizing] {ECO:|HAMAP-Rule:MF_00164}	2.6.1.16 {ECO:0000255|HAMAP-Rule:MF_00164}
mp2_00136	CDS	108824	110176	-							Phosphoglucosamine mutase {ECO:|HAMAP-Rule:MF_01554}	5.4.2.10 {ECO:0000255|HAMAP-Rule:MF_01554}
mp2_00137	CDS	110213	111172	-							YbbR-like protein
mp2_00138	CDS	111172	112017	-							DNA integrity scanning protein DisA	2.7.7.85	disA
mp2_00139	CDS	112178	112837	+							hypothetical protein
mp2_00140	CDS	112870	114831	-							Sodium%2C potassium%2C lithium and rubidium/H(+) antiporter		nhaK
mp2_00141	CDS	114843	115718	-							UDP-N-acetylenolpyruvoylglucosamine reductase {ECO:|HAMAP-Rule:MF_00037}	1.3.1.98 {ECO:0000255|HAMAP-Rule:MF_00037}
mp2_00142	CDS	115891	116427	+							DNA polymerase III PolC-type	2.7.7.7	polC_1
mp2_00143	CDS	116444	116944	-							Mycothiol acetyltransferase	2.3.1.189	mshD
mp2_00144	CDS	116947	117423	-							tRNA threonylcarbamoyladenosine biosynthesis protein TsaE		tsaE
mp2_00145	CDS	117443	118408	-							Phosphate acetyltransferase	2.3.1.8	pta
mp2_00146	CDS	118420	119109	-							Uracil-DNA glycosylase	3.2.2.27	ung
mp2_00147	CDS	119192	119665	-							SsrA-binding protein {ECO:|HAMAP-Rule:MF_00023}
mp2_00148	CDS	119687	122038	-							Ribonuclease R	3.1.13.1	rnr
mp2_00149	CDS	122188	122427	-							preprotein translocase subunit SecG
mp2_00150	CDS	122528	124054	-							H(+)/Cl(-) exchange transporter ClcA		clcA
mp2_00151	CDS	124158	125477	-							Enolase 2 {ECO:|HAMAP-Rule:MF_00318}	4.2.1.11 {ECO:0000255|HAMAP-Rule:MF_00318}
mp2_00152	CDS	125576	126337	-							Triosephosphate isomerase {ECO:|HAMAP-Rule:MF_00147}	5.3.1.1 {ECO:0000255|HAMAP-Rule:MF_00147}
mp2_00153	CDS	126511	127725	-							Phosphoglycerate kinase {ECO:|HAMAP-Rule:MF_00145}	2.7.2.3 {ECO:0000255|HAMAP-Rule:MF_00145}
mp2_00154	CDS	127889	128902	-							Glyceraldehyde-3-phosphate dehydrogenase 1	1.2.1.12	gapA1
mp2_00155	tRNA	129156	129229	+							tRNA-Arg(ccg)
mp2_00156	CDS	129327	129920	+							ATP-dependent Clp protease proteolytic subunit {ECO:|HAMAP-Rule:MF_00444}	3.4.21.92 {ECO:0000255|HAMAP-Rule:MF_00444}
mp2_00157	CDS	129973	130911	-							Putative sporulation transcription regulator WhiA {ECO:|HAMAP-Rule:MF_01420}
mp2_00158	CDS	130923	131909	-							Putative gluconeogenesis factor {ECO:|HAMAP-Rule:MF_00973}
mp2_00159	CDS	132014	134869	-							UvrABC system protein A {ECO:|HAMAP-Rule:MF_00205}
mp2_00160	CDS	134882	136894	-							UvrABC system protein B {ECO:|HAMAP-Rule:MF_00204}
mp2_00161	CDS	137048	137968	-							Thioredoxin reductase	1.8.1.9	trxB
mp2_00162	CDS	138056	138931	-							UTP--glucose-1-phosphate uridylyltransferase	2.7.7.9	gtaB
mp2_00163	CDS	138976	139992	-							Glycerol-3-phosphate dehydrogenase [NAD(P)+] {ECO:|HAMAP-Rule:MF_00394}	1.1.1.94 {ECO:0000255|HAMAP-Rule:MF_00394}
mp2_00164	CDS	140014	140835	-							Prolipoprotein diacylglyceryl transferase	2.4.99.-	lgt
mp2_00165	CDS	140860	141798	-							HPr kinase/phosphorylase	2.7.11.-	hprK
mp2_00166	CDS	141862	142197	-							Membrane protein of unknown function
mp2_00167	CDS	142209	142478	-							DNA-binding transcriptional activator PspC
mp2_00169	CDS	143701	144699	-							Peptide chain release factor 2 {ECO:|HAMAP-Rule:MF_00094}
mp2_00170	CDS	144874	147237	-							Protein translocase subunit SecA		secA
mp2_00171	CDS	147388	148065	-							Ribose-phosphate pyrophosphokinase		prs
mp2_00172	CDS	148058	149341	-							UvrABC system protein B		uvrB
mp2_00173	CDS	149447	150097	+							IMPACT family member YigZ		yigZ
mp2_00174	CDS	150118	151215	-							putative undecaprenyl-phosphate N-acetylglucosaminyl 1-phosphate transferase	2.7.8.33	tagO
mp2_00175	CDS	151321	152934	-							60 kDa chaperonin {ECO:|HAMAP-Rule:MF_00600}
mp2_00176	CDS	152971	153255	-							10 kDa chaperonin		groS
mp2_00177	CDS	153427	154059	-							Redox-sensing transcriptional repressor Rex {ECO:|HAMAP-Rule:MF_01131}
mp2_00178	CDS	154229	156175	+							putative ABC transporter ATP-binding protein YheS		yheS
mp2_00179	CDS	156211	157239	-							tRNA N6-adenosine threonylcarbamoyltransferase {ECO:|HAMAP-Rule:MF_01445}	2.6.99.4 {ECO:0000255|HAMAP-Rule:MF_01445}
mp2_00180	CDS	157257	157799	-							putative N-acetyltransferase	2.3.1.-
mp2_00181	CDS	157837	158565	-							tRNA threonylcarbamoyladenosine biosynthesis protein TsaB		tsaB
mp2_00182	CDS	158677	159435	-							Palmitoyl-acyl carrier protein thioesterase%2C chloroplastic precursor	3.1.2.-	FATB1
mp2_00183	CDS	159448	160326	-							Ribosomal RNA small subunit methyltransferase I	2.1.1.198	rsmI
mp2_00184	CDS	160342	160677	-							Initiation-control protein YabA {ECO:|HAMAP-Rule:MF_01159}
mp2_00185	CDS	160693	161703	-							DNA polymerase III subunit gamma/tau	2.7.7.7	dnaX_1
mp2_00186	CDS	161716	162042	-							hypothetical protein
mp2_00187	CDS	162057	162701	-							Thymidylate kinase {ECO:|HAMAP-Rule:MF_00165}	2.7.4.9 {ECO:0000255|HAMAP-Rule:MF_00165}
mp2_00188	CDS	162810	163058	-							hypothetical protein
mp2_00189	CDS	163071	163670	-							Recombination protein RecR {ECO:|HAMAP-Rule:MF_00017}
mp2_00190	CDS	163692	164009	-							Nucleoid-associated protein {ECO:0000255|HAMAP-Rule:MF_00274}
mp2_00191	CDS	164025	165836	-							DNA polymerase III subunit tau	2.7.7.7	dnaX_2
mp2_00192	CDS	166085	166582	-							tRNA-specific adenosine deaminase {ECO:|HAMAP-Rule:MF_00972}	3.5.4.33 {ECO:0000255|HAMAP-Rule:MF_00972}
mp2_00193	CDS	166575	167180	-							putative S-adenosylmethionine-dependent methyltransferase	2.1.1.-
mp2_00194	CDS	167392	167619	+							Glutaredoxin-like protein NrdH		nrdH
mp2_00195	CDS	167735	169900	+							Ribonucleoside-diphosphate reductase subunit alpha 2	1.17.4.1	nrdE2
mp2_00196	CDS	169922	170896	+							Ribonucleoside-diphosphate reductase subunit beta nrdF2	1.17.4.1	nrdF2
mp2_00197	CDS	171036	173633	-							Phosphatidylglycerol lysyltransferase	2.3.2.3	mprF
mp2_00198	CDS	173760	174122	-							50S ribosomal protein L7/L12 {ECO:|HAMAP-Rule:MF_00368}
mp2_00199	CDS	174168	174674	-							50S ribosomal protein L10		rplJ
mp2_00200	CDS	174888	175580	-							50S ribosomal protein L1 {ECO:|HAMAP-Rule:MF_01318}
mp2_00201	CDS	175683	176108	-							50S ribosomal protein L11 {ECO:|HAMAP-Rule:MF_00736}
mp2_00202	CDS	176234	176779	-							hypothetical protein
mp2_00203	CDS	176890	177063	-							Protein translocase subunit SecE		secE
mp2_00205	CDS	178033	178557	-							YacP-like NYN domain protein
mp2_00206	CDS	178572	179327	-							Putative TrmH family tRNA/rRNA methyltransferase	2.1.1.-
mp2_00207	CDS	179317	179739	-							Mini-ribonuclease 3	3.1.26.-	mrnC
mp2_00208	CDS	179740	181146	-							Cysteine--tRNA ligase {ECO:|HAMAP-Rule:MF_00041}	6.1.1.16 {ECO:0000255|HAMAP-Rule:MF_00041}
mp2_00209	CDS	181267	182757	-							Glutamate--tRNA ligase {ECO:|HAMAP-Rule:MF_00022}	6.1.1.17 {ECO:0000255|HAMAP-Rule:MF_00022}
mp2_00210	CDS	182867	183958	-							putative PIN and TRAM-domain containing protein precursor	3.1.-.-
mp2_00211	CDS	183980	185356	-							hypothetical protein
mp2_00212	CDS	185384	185920	-							Deoxyuridine 5'-triphosphate nucleotidohydrolase	3.6.1.23	dut
mp2_00213	CDS	186154	186843	+							Ribose-5-phosphate isomerase A {ECO:|HAMAP-Rule:MF_00170}	5.3.1.6 {ECO:0000255|HAMAP-Rule:MF_00170}
mp2_00214	CDS	186949	188289	+							Aminopeptidase C	3.4.22.40	pepC
mp2_00215	CDS	188325	188993	-							2%2C3-bisphosphoglycerate-dependent phosphoglycerate mutase {ECO:|HAMAP-Rule:MF_01039}	5.4.2.11 {ECO:0000255|HAMAP-Rule:MF_01039}
mp2_00216	CDS	189008	189961	-							putative DMT superfamily transporter inner membrane protein
mp2_00217	CDS	190235	191329	+							Transcriptional regulator LytR		lytR_1
mp2_00218	tRNA	191434	191506	-							tRNA-Gln(ttg)
mp2_00219	tRNA	191513	191586	-							tRNA-His(gtg)
mp2_00220	tRNA	191620	191707	-							tRNA-Leu(aag)
mp2_00221	CDS	191774	192649	-							Homoserine kinase {ECO:|HAMAP-Rule:MF_00384}	2.7.1.39 {ECO:0000255|HAMAP-Rule:MF_00384}
mp2_00222	CDS	192651	193097	-							Protein SprT-like protein
mp2_00223	CDS	193108	195276	-							S1 RNA-binding domain-containing protein 1		SRBD1
mp2_00224	CDS	195379	195795	-							hypothetical protein
mp2_00225	CDS	195814	196641	-							NH(3)-dependent NAD(+) synthetase {ECO:|HAMAP-Rule:MF_00193}	6.3.1.5 {ECO:0000255|HAMAP-Rule:MF_00193}
mp2_00226	CDS	196641	198113	-							Nicotinate phosphoribosyltransferase	6.3.4.21	naprt
mp2_00227	CDS	198212	198943	+							Putative N-acetylmannosaminyltransferase	2.4.1.187	tagA
mp2_00228	CDS	198959	199678	-							HTH-type transcriptional repressor YvoA		yvoA_1
mp2_00229	CDS	199700	200476	-							Pyrroline-5-carboxylate reductase {ECO:|HAMAP-Rule:MF_01925}	1.5.1.2 {ECO:0000255|HAMAP-Rule:MF_01925}
mp2_00230	tRNA	200561	200633	-							tRNA-Gln(ttg)
mp2_00231	tRNA	200641	200723	-							tRNA-Tyr(gta)
mp2_00232	CDS	200912	202513	-							Di-/tripeptide transporter		dtpT
mp2_00233	tRNA	202645	202719	-							tRNA-Thr(cgt)
mp2_00234	tRNA	202781	202855	-							tRNA-Asn(gtt)
mp2_00235	rRNA	202864	202974	-							5S ribosomal RNA
mp2_00236	rRNA	203048	205962	-							23S ribosomal RNA
mp2_00237	tRNA	206136	206210	-							tRNA-Ala(tgc)
mp2_00238	tRNA	206245	206322	-							tRNA-Ile(gat)
mp2_00239	rRNA	206409	207977	-							16S ribosomal RNA
mp2_00240	CDS	208417	209925	-							Lysine--tRNA ligase {ECO:|HAMAP-Rule:MF_00252}	6.1.1.6 {ECO:0000255|HAMAP-Rule:MF_00252}
mp2_00241	CDS	209990	211000	-							putative tRNA-dihydrouridine synthase	1.-.-.-	dus
mp2_00242	CDS	211076	211966	-							33 kDa chaperonin {ECO:|HAMAP-Rule:MF_00117}
mp2_00243	CDS	212032	214020	-							ATP-dependent zinc metalloprotease FtsH {ECO:|HAMAP-Rule:MF_01458}	3.4.24.- {ECO:0000255|HAMAP-Rule:MF_01458}
mp2_00244	CDS	214138	214680	-							Hypoxanthine-guanine phosphoribosyltransferase	2.4.2.8	hpt
mp2_00246	CDS	216149	216607	-							General stress protein 13		yugI
mp2_00247	CDS	216703	217080	-							Cell division protein FtsL		ftsL_1
mp2_00248	CDS	217168	217440	-							ribosome-associated heat shock protein Hsp15
mp2_00249	CDS	217437	219014	-							putative cell division protein YtgP		ytgP_1
mp2_00250	CDS	219004	222531	-							Transcription-repair-coupling factor {ECO:|HAMAP-Rule:MF_00969}	3.6.4.- {ECO:0000255|HAMAP-Rule:MF_00969}
mp2_00251	CDS	222553	223110	-							Peptidyl-tRNA hydrolase {ECO:|HAMAP-Rule:MF_00083}	3.1.1.29 {ECO:0000255|HAMAP-Rule:MF_00083}
mp2_00252	CDS	223301	224251	+							L-lactate dehydrogenase	1.1.1.27	ldh
mp2_00253	CDS	224403	225044	+							CBS domain protein
mp2_00254	CDS	225102	225455	-							mRNA interferase EndoA	3.1.-.-	ndoA
mp2_00256	CDS	225770	226888	-							Alanine racemase {ECO:|HAMAP-Rule:MF_01201}	5.1.1.1 {ECO:0000255|HAMAP-Rule:MF_01201}	alr
mp2_00257	CDS	226991	228517	-							ATP-dependent RNA helicase CshA	3.6.4.13 {ECO:0000255|HAMAP-Rule:MF_01493}
mp2_00258	CDS	228686	230056	-							UDP-N-acetylmuramoyl-tripeptide--D-alanyl-D-alanine ligase	6.3.2.10	murF
mp2_00259	CDS	230429	230719	+							Low molecular weight protein-tyrosine-phosphatase YfkJ	3.1.3.48	yfkJ			Yes
mp2_00260	CDS	230759	231004	-							50S ribosomal protein L31 type B		rpmE2
mp2_00261	CDS	231107	232381	-							UDP-N-acetylglucosamine 1-carboxyvinyltransferase 2 {ECO:|HAMAP-Rule:MF_00111}	2.5.1.7 {ECO:0000255|HAMAP-Rule:MF_00111}
mp2_00262	CDS	232544	234160	-							CTP synthase {ECO:|HAMAP-Rule:MF_01227}	6.3.4.2 {ECO:0000255|HAMAP-Rule:MF_01227}
mp2_00263	CDS	234349	234930	-							putative DNA-directed RNA polymerase subunit delta {ECO:|HAMAP-Rule:MF_00357}
mp2_00264	CDS	234974	235414	-							hypothetical protein
mp2_00265	CDS	235578	236924	+							Deoxynucleoside triphosphate triphosphohydrolase SAMHD1	3.1.5.-	SAMHD1
mp2_00266	CDS	236938	237750	+							Sugar phosphatase YidA	3.1.3.23	yidA_1
mp2_00268	CDS	238148	239128	-							Ribose-phosphate pyrophosphokinase {ECO:|HAMAP-Rule:MF_00583%2C ECO:0000303|PubMed:10742175}	2.7.6.1 {ECO:0000255|HAMAP-Rule:MF_00583%2C ECO:0000269|PubMed:16008562%2C ECO:0000269|PubMed:2169413}
mp2_00269	CDS	239262	240635	-							Bifunctional protein GlmU {ECO:|HAMAP-Rule:MF_01631}
mp2_00270	CDS	240635	241480	-							Pur operon repressor		purR
mp2_00271	CDS	241601	242449	-							4-diphosphocytidyl-2-C-methyl-D-erythritol kinase {ECO:|HAMAP-Rule:MF_00061}	2.7.1.148 {ECO:0000255|HAMAP-Rule:MF_00061}
mp2_00272	CDS	242583	242834	-							hypothetical protein
mp2_00273	CDS	242924	243811	-							Ribosomal RNA small subunit methyltransferase A {ECO:|HAMAP-Rule:MF_00607}	2.1.1.182 {ECO:0000255|HAMAP-Rule:MF_00607}
mp2_00274	CDS	243815	244366	-							Ribonuclease M5 {ECO:|HAMAP-Rule:MF_01469}	3.1.26.8 {ECO:0000255|HAMAP-Rule:MF_01469}
mp2_00275	CDS	244366	245133	-							putative deoxyribonuclease YcfH	3.1.21.-	ycfH
mp2_00276	CDS	245211	247247	-							Methionine--tRNA ligase {ECO:|HAMAP-Rule:MF_01228}	6.1.1.10 {ECO:0000255|HAMAP-Rule:MF_01228}
mp2_00277	CDS	247322	248173	-							hypothetical protein
mp2_00278	CDS	248193	248897	-							NAD-dependent protein deacetylase {ECO:|HAMAP-Rule:MF_01968}	3.5.1.- {ECO:0000255|HAMAP-Rule:MF_01968}
mp2_00279	CDS	248914	249876	-							hypothetical protein
mp2_00280	CDS	249876	251141	-							3-hydroxy-3-methylglutaryl-coenzyme A reductase	1.1.1.88	mvaA
mp2_00281	CDS	251249	252190	-							Guanosine-5'-triphosphate%2C3'-diphosphate pyrophosphatase	3.6.1.40	gppA
mp2_00282	CDS	252213	253232	-							Tryptophan--tRNA ligase 2	6.1.1.2	trpS2
mp2_00283	CDS	253562	255868	+							Helicase IV	3.6.4.12	helD_1
mp2_00285	CDS	258083	259474	-							hypothetical protein
mp2_00286	tRNA	259703	259775	-							tRNA-Thr(ggt)
mp2_00287	rRNA	259826	259936	-							5S ribosomal RNA
mp2_00288	rRNA	260010	262924	-							23S ribosomal RNA
mp2_00289	rRNA	263149	264718	-							16S ribosomal RNA
mp2_00290	CDS	265175	266431	-							Tyrosine--tRNA ligase 1 {ECO:|HAMAP-Rule:MF_02006}	6.1.1.1 {ECO:0000255|HAMAP-Rule:MF_02006}
mp2_00291	CDS	266732	267496	-							hypothetical protein
mp2_00292	CDS	267496	268941	-							Multidrug export protein EmrB		emrB_1
mp2_00294	CDS	269802	271019	+							Poly-beta-1%2C6-N-acetyl-D-glucosamine synthase	2.4.1.-	icaA
mp2_00296	CDS	271323	272255	+							Poly-beta-1%2C6-N-acetyl-D-glucosamine N-deacetylase precursor	3.5.1.-	icaB
mp2_00297	CDS	272352	273044	-							2%2C3-bisphosphoglycerate-dependent phosphoglycerate mutase {ECO:|HAMAP-Rule:MF_01039}	5.4.2.11 {ECO:0000255|HAMAP-Rule:MF_01039}
mp2_00298	CDS	273115	274161	-							hypothetical protein
mp2_00299	CDS	274310	275488	+							Cyclopropane-fatty-acyl-phospholipid synthase	2.1.1.79	cfa
mp2_00300	CDS	275662	276786	+							hypothetical protein
mp2_00301	CDS	276879	277988	+							hypothetical protein
mp2_00302	CDS	278043	278375	-							Branched-chain amino acid transport protein (AzlD)
mp2_00303	CDS	278403	279200	-							Inner membrane protein YgaZ		ygaZ_1
mp2_00304	CDS	279429	280814	-							D-alanyl-D-alanine carboxypeptidase DacA precursor	3.4.16.4	dacA_1
mp2_00305	CDS	280804	282012	-							Alkaline phosphatase synthesis sensor protein PhoR	2.7.13.3	phoR
mp2_00306	CDS	282002	282691	-							DNA-binding response regulator MtrA		mtrA
mp2_00307	CDS	282812	283954	-							Inosine-5'-monophosphate dehydrogenase {ECO:|HAMAP-Rule:MF_01964}	1.1.1.205 {ECO:0000255|HAMAP-Rule:MF_01964}
mp2_00308	CDS	284041	284769	-							hypothetical protein
mp2_00309	CDS	284788	285888	-							Ribosome-binding ATPase YchF {ECO:|HAMAP-Rule:MF_00944}
mp2_00310	CDS	285916	286104	-							hypothetical protein
mp2_00311	CDS	286119	287000	-							Chromosome-partitioning protein Spo0J		spo0C
mp2_00312	CDS	286990	287757	-							Sporulation initiation inhibitor protein Soj	3.6.-.-	soj
mp2_00313	CDS	287776	288513	-							Ribosomal RNA small subunit methyltransferase G {ECO:|HAMAP-Rule:MF_00074}	2.1.1.- {ECO:0000255|HAMAP-Rule:MF_00074}
mp2_00314	CDS	288689	290008	-							Guanine/hypoxanthine permease PbuG		pbuG_1
mp2_00315	CDS	290046	291293	-							Purine nucleoside transport protein NupG		nupG
mp2_00316	CDS	291381	292196	-							Phosphopentomutase {ECO:|HAMAP-Rule:MF_00740}	5.4.2.7 {ECO:0000255|HAMAP-Rule:MF_00740}
mp2_00321	CDS	297478	298344	-							hypothetical protein
mp2_00327	CDS	302256	303149	+							HTH-type transcriptional regulator CatM		catM
mp2_00328	CDS	303186	303431	-							hypothetical protein
mp2_00334	CDS	307630	309033	+							putative RNA methyltransferase	2.1.1.-
mp2_00336	CDS	309544	309774	-				Yes			hypothetical protein
mp2_00337	CDS	309928	311562	+				Yes			Glycosyltransferase Gtf1	2.4.1.-	gtf1_1
mp2_00340	CDS	322667	339604	-				Yes			hypothetical protein
mp2_00341	CDS	339914	364924	-				Yes			hypothetical protein
mp2_00343	CDS	379149	401756	-				Yes			hypothetical protein
mp2_00344	CDS	402187	402969	+				Yes			Tyrosine-protein phosphatase precursor	3.1.3.48	iphP
mp2_00345	CDS	402990	403928	+				Yes			Alpha/beta hydrolase family protein
mp2_00350	CDS	406715	408010	-							Adenylosuccinate lyase	4.3.2.2	purB
mp2_00351	CDS	408241	409533	+							Adenylosuccinate synthetase {ECO:|HAMAP-Rule:MF_00011}	6.3.4.4 {ECO:0000255|HAMAP-Rule:MF_00011}
mp2_00352	CDS	409549	410514	+							GMP reductase {ECO:|HAMAP-Rule:MF_01511}	1.7.1.7 {ECO:0000255|HAMAP-Rule:MF_01511}
mp2_00353	CDS	410557	411216	-							Sortase family protein
mp2_00354	CDS	411338	412282	-							Dihydroorotate dehydrogenase (fumarate)	1.3.98.1	URA1
mp2_00355	CDS	412294	415470	-							Carbamoyl-phosphate synthase large chain {ECO:|HAMAP-Rule:MF_01210}	6.3.5.5 {ECO:0000255|HAMAP-Rule:MF_01210}
mp2_00356	CDS	415472	416551	-							Carbamoyl-phosphate synthase small chain {ECO:|HAMAP-Rule:MF_01209}	6.3.5.5 {ECO:0000255|HAMAP-Rule:MF_01209}
mp2_00357	CDS	416552	417820	-							Dihydroorotase {ECO:|HAMAP-Rule:MF_00220}	3.5.2.3 {ECO:0000255|HAMAP-Rule:MF_00220}
mp2_00358	CDS	417804	418742	-							Aspartate carbamoyltransferase	2.1.3.2	pyrB
mp2_00360	CDS	419819	420487	-							autolysin
mp2_00361	CDS	420867	421343	-							LysM domain protein
mp2_00362	CDS	421857	423239	-							Na(+)/H(+) antiporter NhaC		nhaC
mp2_00363	CDS	423657	423977	-							Thioredoxin		trxA_1
mp2_00364	CDS	423982	424719	-							Inner membrane protein alx		alx
mp2_00365	CDS	424797	425474	-							Exo-glucosaminidase LytG precursor	3.2.1.-	lytG_1
mp2_00366	CDS	425478	425927	-							HTH-type transcriptional regulator GlnR		glnR_1
mp2_00367	CDS	426174	426641	+							putative endopeptidase p60 precursor	3.4.-.-	iap_1
mp2_00368	CDS	426705	427370	-							Fructose-2%2C6-bisphosphatase TIGAR B	3.1.3.46	tigarb
mp2_00370	CDS	427888	430011	+							Lipoteichoic acid synthase 1		ltaS1_1
mp2_00371	CDS	430121	430882	+							Potassium voltage-gated channel subfamily S member 3		KCNS3
mp2_00372	CDS	430888	431877	-							Ferredoxin--NADP reductase 2	1.18.1.2	yumC
mp2_00373	CDS	431959	432738	+							hypothetical protein
mp2_00374	CDS	432951	433913	+							putative uridine nucleosidase 2	3.2.2.3	URH2
mp2_00375	CDS	433954	434757	-							Sugar phosphatase YidA	3.1.3.23	yidA_2
mp2_00376	CDS	434823	435221	-							Regulatory protein Spx {ECO:|HAMAP-Rule:MF_01132}
mp2_00377	CDS	435467	437026	+							2'%2C3'-cyclic-nucleotide 2'-phosphodiesterase/3'-nucleotidase precursor	3.1.3.6	cpdB
mp2_00378	CDS	437084	438676	-							Ribonuclease Y	3.1.-.-	rny_1
mp2_00379	CDS	438848	439801	-							esterase
mp2_00380	CDS	439918	440349	+							Helix-turn-helix domain protein
mp2_00381	CDS	440395	441723	-							Ammonia channel precursor		amtB
mp2_00382	CDS	441934	442776	+							hypothetical protein
mp2_00385	CDS	444017	444907	+							Ribosomal large subunit pseudouridine synthase D	5.4.99.23	rluD_1
mp2_00386	CDS	444984	447374	-							Xylulose-5-phosphate phosphoketolase	4.1.2.9	xpkA
mp2_00387	CDS	447616	448335	-							HTH-type transcriptional regulator GmuR		gmuR
mp2_00388	CDS	448403	448720	-							HTH-type transcriptional repressor CzrA		czrA
mp2_00389	CDS	448744	449307	-							Cadmium resistance transporter
mp2_00390	CDS	449426	449923	+							Cys-tRNA(Pro)/Cys-tRNA(Cys) deacylase YbaK	4.2.-.-	ybaK
mp2_00391	CDS	449936	450577	-							putative hydrolase
mp2_00392	CDS	450651	451148	-							hypothetical protein
mp2_00393	CDS	451202	453553	-							putative cation-transporting ATPase E	3.6.3.-	ctpE
mp2_00394	CDS	453648	454505	+							Prostaglandin F synthase	1.1.1.188
mp2_00396	CDS	455250	456482	+							Serine hydroxymethyltransferase {ECO:|HAMAP-Rule:MF_00051}	2.1.2.1 {ECO:0000255|HAMAP-Rule:MF_00051}
mp2_00399	CDS	457594	458142	-							Biotin transporter BioY		bioY
mp2_00401	CDS	462364	462675	-							Carboxymuconolactone decarboxylase family protein
mp2_00402	CDS	462677	463102	-							Cupin domain protein
mp2_00403	CDS	463115	463519	-							HTH-type transcriptional regulator AdhR		adhR_1
mp2_00406	CDS	466063	466659	+							HTH-type transcriptional regulator ImmR		immR_1
mp2_00407	CDS	466761	467141	+							HTH-type transcriptional regulator AdhR		adhR_2
mp2_00408	CDS	467144	468007	+							putative oxidoreductase YtbE	1.-.-.-	ytbE
mp2_00410	CDS	468801	469685	-							putative ABC transporter ATP-binding protein YxlF	3.6.3.-	yxlF_1
mp2_00413	CDS	470702	471538	-							Stomatin-like protein 2%2C mitochondrial precursor		Stoml2
mp2_00415	CDS	471936	472547	+							HTH-type transcriptional regulator ImmR		immR_2
mp2_00416	CDS	472578	473930	-							Putrescine importer PuuP		puuP
mp2_00417	CDS	474273	475313	-							Alcohol dehydrogenase	1.1.1.1	adh
mp2_00422	CDS	483140	484297	-							hypothetical protein
mp2_00425	CDS	485662	486270	-							hypothetical protein
mp2_00426	CDS	486273	486578	-							Transcriptional regulator PadR-like family protein
mp2_00427	CDS	486679	488085	-							Sucrose-6-phosphate hydrolase	3.2.1.26	scrB
mp2_00428	CDS	488347	489243	+							Putative fructokinase	2.7.1.4	gmuE_1
mp2_00429	CDS	489262	490617	+							Glucose-6-phosphate isomerase	5.3.1.9	pgi
mp2_00430	CDS	490633	491523	+							Putative fructokinase	2.7.1.4	gmuE_2
mp2_00431	CDS	491551	491742	-							CsbD-like protein
mp2_00433	CDS	492140	502198	-							hypothetical protein
mp2_00434	CDS	502800	503927	-							putative MFS-type transporter EfpA		efpA
mp2_00435	CDS	504009	504413	+							HTH-type transcriptional regulator AdhR		adhR_3
mp2_00438	CDS	505857	506366	+							Putative ribosomal N-acetyltransferase YdaF	2.3.1.-	ydaF_2
mp2_00456	CDS	520207	520626	-							Acid shock protein
mp2_00457	CDS	520655	521083	-							Acid shock protein
mp2_00458	CDS	521327	522718	-							Glycosyl hydrolases family 25
mp2_00459	CDS	522870	524180	-							Sensor histidine kinase YycG	2.7.13.3	yycG
mp2_00460	CDS	524177	524866	-							Sensory transduction protein regX3		regX3
mp2_00461	CDS	524989	525390	+							GtrA-like protein
mp2_00462	CDS	525383	527539	+							Undecaprenyl phosphate-alpha-4-amino-4-deoxy-L-arabinose arabinosyl transferase	2.4.2.43	arnT
mp2_00463	CDS	527554	528519	+							hypothetical protein
mp2_00464	CDS	528946	530097	+							Matrixin
mp2_00465	CDS	530471	531409	+							Restriction endonuclease
mp2_00467	CDS	533444	534835	+							hypothetical protein
mp2_00468	CDS	534908	535363	+							Putative NrdI-like protein
mp2_00469	CDS	535407	536582	-							Major Facilitator Superfamily protein
mp2_00470	CDS	536823	538304	+							Glucose-6-phosphate 1-dehydrogenase {ECO:|HAMAP-Rule:MF_00966}	1.1.1.49 {ECO:0000255|HAMAP-Rule:MF_00966}
mp2_00471	CDS	538386	539825	+							6-phosphogluconate dehydrogenase%2C decarboxylating	1.1.1.44	gnd
mp2_00472	CDS	539967	541514	+							Multicopper oxidase mco	1.-.-.-	mco
mp2_00473	CDS	541672	541764	+							hypothetical protein
mp2_00474	CDS	542226	543245	-							Ornithine carbamoyltransferase%2C catabolic	2.1.3.3	arcB
mp2_00475	CDS	543239	544387	-							Acetylornithine aminotransferase {ECO:|HAMAP-Rule:MF_01107}	2.6.1.11 {ECO:0000255|HAMAP-Rule:MF_01107}
mp2_00476	CDS	544400	545125	-							Acetylglutamate kinase {ECO:|HAMAP-Rule:MF_00082}	2.7.2.8 {ECO:0000255|HAMAP-Rule:MF_00082}
mp2_00477	CDS	545131	546321	-							Arginine biosynthesis bifunctional protein ArgJ		argJ
mp2_00478	CDS	546334	547362	-							N-acetyl-gamma-glutamyl-phosphate reductase	1.2.1.38	argC
mp2_00479	CDS	547970	549040	+							Carbamoyl-phosphate synthase small chain {ECO:|HAMAP-Rule:MF_01209}	6.3.5.5 {ECO:0000255|HAMAP-Rule:MF_01209}
mp2_00480	CDS	549033	552092	+							Carbamoyl-phosphate synthase large chain {ECO:|HAMAP-Rule:MF_01210}	6.3.5.5 {ECO:0000255|HAMAP-Rule:MF_01210}
mp2_00481	CDS	552134	553405	-							Proton/sodium-glutamate symport protein		gltT
mp2_00482	rRNA	553716	553826	-							5S ribosomal RNA
mp2_00483	rRNA	553900	556814	-							23S ribosomal RNA
mp2_00484	rRNA	557039	558608	-							16S ribosomal RNA
mp2_00485	CDS	559214	560392	+							Acetyl-CoA acetyltransferase	2.3.1.9	thlA
mp2_00486	CDS	560522	561055	+							Acetyltransferase (GNAT) family protein
mp2_00488	CDS	561306	561896	-							Putative L%2CD-transpeptidase YciB precursor	2.-.-.-	yciB
mp2_00491	CDS	563430	564137	+							Aminopyrimidine aminohydrolase {ECO:|PubMed:17618314}	3.5.99.2 {ECO:0000269|PubMed:17618314}
mp2_00492	CDS	564130	564942	+							Hydroxymethylpyrimidine/phosphomethylpyrimidine kinase	2.7.1.49	thiD_1
mp2_00493	CDS	564929	565570	+							Thiamine-phosphate synthase {ECO:|HAMAP-Rule:MF_00097}	2.5.1.3 {ECO:0000255|HAMAP-Rule:MF_00097}
mp2_00494	CDS	565570	566346	+							Hydroxyethylthiazole kinase {ECO:|HAMAP-Rule:MF_00228}	2.7.1.50 {ECO:0000255|HAMAP-Rule:MF_00228}
mp2_00496	CDS	567457	568122	-							Beta-phosphoglucomutase	5.4.2.6	yvdM
mp2_00497	CDS	568125	570326	-							Alpha%2Calpha-trehalose phosphorylase	2.4.1.64	treP
mp2_00498	CDS	570347	571678	-							Sucrose transport protein SUC4		SUC4
mp2_00499	CDS	572196	573170	-							Membrane transport protein
mp2_00500	CDS	573313	573426	-							hypothetical protein				No	Yes
mp2_00501	tRNA	573572	573642	+							tRNA-Lys(ctt)
mp2_00502	CDS	573833	574606	-							Diacetyl reductase [(S)-acetoin forming]	1.1.1.304	butA
mp2_00503	CDS	574829	576166	+							Glutathione reductase%2C chloroplastic precursor	1.8.1.7	GR
mp2_00504	CDS	576318	577658	+							Glutathione reductase	1.8.1.7	gor
mp2_00505	CDS	577751	578542	+							hypothetical protein
mp2_00506	CDS	578648	579094	-							Putative universal stress protein
mp2_00507	CDS	579127	580686	-							Divalent metal cation transporter MntH {ECO:|HAMAP-Rule:MF_00221}
mp2_00508	CDS	580925	582598	+							Adenine deaminase	3.5.4.2	adeC
mp2_00511	CDS	586430	587200	-							hypothetical protein
mp2_00512	CDS	587382	588251	-							Sulfite exporter TauE/SafE
mp2_00513	CDS	588383	589597	-							Serine protease Do-like HtrA	3.4.21.107	htrA
mp2_00514	CDS	589656	590468	-							Putative metallo-hydrolase YycJ	3.-.-.-	yycJ
mp2_00515	CDS	590490	591317	-							Two-component system YycFG regulatory protein		yycI
mp2_00517	CDS	592623	594479	-				Yes			Sensor protein kinase WalK	2.7.13.3	walK
mp2_00518	CDS	594506	595213	-				Yes	Yes	PHAGE_Feldma_species_virus_NC_011183: putative sensor histidine kinase; PP_00491; phage(gi197322366)	Transcriptional regulatory protein YycF		yycF
mp2_00519	tRNA	595574	595648	+							tRNA-Lys(ctt)
mp2_00523	CDS	600858	601997	+				Yes	Yes		Na(+)/H(+) antiporter		napA_1
mp2_00527	CDS	605035	606186	-					Yes	PHAGE_Lactob_johnsonii_prophage_Lj771_NC_010179: minor tail protein gp26-like protein; PP_00500; phage(gi163932195)	Na(+)/H(+) antiporter		napA_2
mp2_00529	CDS	607279	609453	+					Yes	PHAGE_Vibrio_pVp_1_NC_019529: hypothetical protein; PP_00502; phage(gi422937654)	Anaerobic ribonucleoside-triphosphate reductase	1.17.4.2	nrdD
mp2_00530	CDS	609413	609994	+					Yes	PHAGE_Escher_121Q_NC_025447: N/A; PP_00503; phage(gi712914696)	anaerobic ribonucleotide reductase-activating protein
mp2_00531	CDS	610005	610772	+					Yes	PHAGE_Plankt_PaV_LD_NC_016564: ABC transporter; PP_00504; phage(gi371496158)	Vegetative protein 296		sufC
mp2_00532	CDS	610772	611929	+					Yes	FeS assembly protein SufD [Enterococcus faecalis str. Symbioflor 1] gi|428767603|ref|YP_007153714.1|; PP_00505	FeS cluster assembly protein SufD		sufD
mp2_00533	CDS	611922	613136	+					Yes	PHAGE_Faustovirus_NC_024302: cysteine desulfurase; PP_00506; phage(gi655871957)	Cysteine desulfurase SufS	2.8.1.7	sufS
mp2_00535	CDS	613529	614938	+							FeS cluster assembly protein SufB		sufB
mp2_00536	CDS	615077	616444	+							Aspartate ammonia-lyase	4.3.1.1	aspA
mp2_00538	CDS	616879	617391	-							Protease synthase and sporulation negative regulatory protein PAI 1	2.3.1.-	paiA
mp2_00539	CDS	617402	617851	-							MarR family protein
mp2_00540	CDS	617953	618942	-							D-lactate dehydrogenase	1.1.1.28	ldhD
mp2_00541	CDS	618943	620109	-							Putative N-acetyl-LL-diaminopimelate aminotransferase	2.6.1.-	patA_1
mp2_00542	CDS	620287	621930	-							Oligopeptide-binding protein OppA precursor		oppA_1
mp2_00543	CDS	621948	623138	-							Imidazolonepropionase	3.5.2.7	hutI
mp2_00544	CDS	623629	624810	-							Major Facilitator Superfamily protein
mp2_00545	CDS	624870	626258	-							Replicative DNA helicase	3.6.4.12	dnaC_2
mp2_00546	CDS	626283	626735	-							50S ribosomal protein L9		rplI
mp2_00547	CDS	626803	628839	-							Bifunctional oligoribonuclease and PAP phosphatase NrnA	3.1.-.-	nrnA_1
mp2_00548	CDS	629003	629239	-							30S ribosomal protein S18 {ECO:|HAMAP-Rule:MF_00270}
mp2_00549	CDS	629268	629765	-							Single-stranded DNA-binding protein A {ECO:|HAMAP-Rule:MF_00984}		ssbA_2
mp2_00550	CDS	629810	630100	-							30S ribosomal protein S6 {ECO:|HAMAP-Rule:MF_00360}
mp2_00553	CDS	632906	635443	-							DNA gyrase subunit A {ECO:|HAMAP-Rule:MF_01897}	5.99.1.3 {ECO:0000255|HAMAP-Rule:MF_01897}
mp2_00554	CDS	635502	637448	-							DNA gyrase subunit B {ECO:|HAMAP-Rule:MF_01898}	5.99.1.3 {ECO:0000255|HAMAP-Rule:MF_01898}
mp2_00555	CDS	637472	638587	-							DNA replication and repair protein RecF		recF
mp2_00556	CDS	638597	638815	-							hypothetical protein
mp2_00557	CDS	639018	640112	-							Xaa-Pro dipeptidase	3.4.13.9	pepQ
mp2_00558	CDS	640244	641380	-							DNA polymerase III subunit beta	2.7.7.7	dnaN
mp2_00559	CDS	641547	642890	-							Chromosomal replication initiator protein DnaA		dnaA
mp2_00560	CDS	643378	643512	+							50S ribosomal protein L34		rpmH
mp2_00561	CDS	643573	643935	+							Ribonuclease P protein component {ECO:|HAMAP-Rule:MF_00227}	3.1.26.5 {ECO:0000255|HAMAP-Rule:MF_00227}
mp2_00562	CDS	643935	644768	+							Membrane protein insertase MisCA precursor		misCA
mp2_00563	CDS	644874	645602	+							R3H domain protein
mp2_00564	CDS	645782	647173	+							tRNA modification GTPase MnmE {ECO:|HAMAP-Rule:MF_00379}	3.6.-.- {ECO:0000255|HAMAP-Rule:MF_00379}
mp2_00565	CDS	647215	649143	+							tRNA uridine 5-carboxymethylaminomethyl modification enzyme MnmG {ECO:|HAMAP-Rule:MF_00129}
mp2_00567	CDS	649862	650503	+							Signal peptidase IB	3.4.21.89	spsB_1
mp2_00568	CDS	650519	651205	+							Signal peptidase IB	3.4.21.89	spsB_2
mp2_00570	CDS	652149	653486	+							4-aminobutyrate aminotransferase PuuE	2.6.1.19	puuE
mp2_00571	CDS	653510	654826	+							Aminopeptidase E	3.4.22.-	pepE_1
mp2_00572	CDS	654841	656166	+							Aminopeptidase E	3.4.22.-	pepE_2
mp2_00573	CDS	657021	658322	+							Argininosuccinate synthase {ECO:|HAMAP-Rule:MF_00005}	6.3.4.5 {ECO:0000255|HAMAP-Rule:MF_00005}
mp2_00574	CDS	658315	659712	+							Argininosuccinate lyase {ECO:|HAMAP-Rule:MF_00006}	4.3.2.1 {ECO:0000255|HAMAP-Rule:MF_00006}
mp2_00575	CDS	659702	661192	+							Glutamine transport system permease protein GlnP		glnP
mp2_00576	CDS	661176	661910	+							Arginine transport ATP-binding protein ArtM		artM
mp2_00578	CDS	662323	662589	+							hypothetical protein				No	Yes	No se conoce su función.
mp2_00579	CDS	662653	663561	-							Methylenetetrahydrofolate reductase	1.5.1.20	MTHFR
mp2_00580	CDS	663563	665821	-							5-methyltetrahydropteroyltriglutamate--homocysteine methyltransferase	2.1.1.14	METE
mp2_00581	CDS	666133	666915	-							Homoserine O-succinyltransferase	2.3.1.46	metA
mp2_00582	CDS	666930	668201	-							O-acetylhomoserine (thiol)-lyase	2.5.1.49
mp2_00583	CDS	669012	670196	+							Cystathionine beta-lyase	4.4.1.8	metC
mp2_00584	CDS	670235	671428	+							Homoserine dehydrogenase	1.1.1.3	hom_1
mp2_00589	CDS	674589	676040	+							Major cardiolipin synthase ClsA	2.7.8.- {ECO:0000255|HAMAP-Rule:MF_01916}	clsA
mp2_00590	CDS	676077	676703	-							Orotate phosphoribosyltransferase {ECO:|HAMAP-Rule:MF_01208}	2.4.2.10 {ECO:0000255|HAMAP-Rule:MF_01208}
mp2_00591	CDS	676703	677422	-				Yes			Orotidine 5'-phosphate decarboxylase	4.1.1.23	pyrF
mp2_00592	CDS	677692	678912	+				Yes			Putative niacin/nicotinamide transporter NaiP		naiP_1
mp2_00593	CDS	678990	680396	+				Yes			hypothetical protein				membrane protein	Yes	Algunos dominios relacionados con transposasas
mp2_00598	CDS	682718	683581	-							Sporulation-specific N-acetylmuramoyl-L-alanine amidase	3.5.1.28	cwlC
mp2_00599	CDS	683713	684378	+							Zinc import ATP-binding protein ZnuC {ECO:|HAMAP-Rule:MF_01725}	3.6.3.- {ECO:0000255|HAMAP-Rule:MF_01725}
mp2_00600	CDS	684378	685181	+							High-affinity zinc uptake system membrane protein ZnuB		znuB
mp2_00602	CDS	686035	687369	+							Glycosyl hydrolases family 25
mp2_00603	CDS	687474	688118	+							Bacterial regulatory proteins%2C tetR family
mp2_00604	CDS	688132	689925	+							Elongation factor 4 {ECO:|HAMAP-Rule:MF_00071}	3.6.5.- {ECO:0000255|HAMAP-Rule:MF_00071}
mp2_00605	CDS	689974	690366	-							Glyoxalase-like domain protein
mp2_00606	CDS	690386	691387	-							D-arabinitol dehydrogenase 1	1.1.1.287	ARD1
mp2_00607	CDS	691649	692533	-							Putative fructokinase	2.7.1.4	gmuE_3
mp2_00608	CDS	692784	693167	+							Putative fluoride ion transporter CrcB		crcB_1
mp2_00609	CDS	693164	693514	+							Putative fluoride ion transporter CrcB		crcB_2
mp2_00612	CDS	695030	696340	-							Guanine/hypoxanthine permease PbuG		pbuG_2
mp2_00613	CDS	696517	697449	-							General stress protein 69	1.1.1.-	yhdN
mp2_00616	CDS	698706	700091	+							D-serine/D-alanine/glycine transporter		cycA_1
mp2_00617	CDS	700246	701625	+							D-serine/D-alanine/glycine transporter		cycA_2
mp2_00623	CDS	705485	709051	+							ATP-dependent helicase/deoxyribonuclease subunit B	3.1.-.-	addB
mp2_00624	CDS	709051	712776	+							ATP-dependent helicase/nuclease subunit A	3.1.-.-	addA
mp2_00626	CDS	714058	714741	-							ABC-type transporter ATP-binding protein EcsA		ecsA_1
mp2_00627	CDS	715282	716658	+							Aldehyde-alcohol dehydrogenase 2		ADH2
mp2_00629	CDS	717640	718662	-							hypothetical protein
mp2_00631	CDS	719094	720470	-							putative transport protein HsrA		hsrA_2
mp2_00632	CDS	720473	720895	-							Transcriptional regulator SlyA		slyA
mp2_00633	CDS	721010	721747	-							Glutamine transport ATP-binding protein GlnQ	3.6.3.-	glnQ_1
mp2_00634	CDS	721744	723189	-							Glutamine-binding periplasmic protein precursor		glnH
mp2_00635	CDS	723599	725695	+							putative ATP-dependent Clp protease ATP-binding subunit		clpC_1
mp2_00640	CDS	729130	730758	-							putative NAD-dependent malic enzyme 2	1.1.1.38	maeA
mp2_00641	CDS	730896	731777	+							Hydrogen peroxide-inducible genes activator		oxyR
mp2_00643	CDS	735725	738757	+							MucBP domain protein
mp2_00646	CDS	740297	741109	-							putative amino-acid ABC transporter-binding protein precursor
mp2_00647	CDS	741124	741867	-							L-cystine import ATP-binding protein TcyC	3.6.3.-	tcyC
mp2_00648	CDS	741882	742583	-							L-cystine transport system permease protein TcyB		tcyB
mp2_00649	CDS	742744	743616	-							putative MscS family protein YkuT		ykuT_1
mp2_00650	CDS	743682	744548	-							putative MscS family protein YkuT		ykuT_2
mp2_00651	CDS	744951	745505	+							DNA-binding transcriptional repressor AcrR
mp2_00652	CDS	745563	747476	-							Macrolide export ATP-binding/permease protein MacB {ECO:|HAMAP-Rule:MF_01720}	3.6.3.- {ECO:0000255|HAMAP-Rule:MF_01720}
mp2_00653	CDS	747696	748709	+							Glycosyl hydrolases family 25
mp2_00654	tRNA	748892	748965	-							tRNA-Asn(gtt)
mp2_00655	tRNA	749012	749085	-							tRNA-Asn(gtt)
mp2_00656	tRNA	749141	749215	-							tRNA-Asn(gtt)
mp2_00657	CDS	749545	750291	-							hypothetical protein
mp2_00658	CDS	750690	752051	+							NADH peroxidase	1.11.1.1	npr
mp2_00660	CDS	752779	753846	+							putative ABC transporter permease
mp2_00661	CDS	753846	754541	+							Bacitracin export ATP-binding protein BceA		bceA
mp2_00663	CDS	755111	756004	-							Manganese ABC transporter substrate-binding lipoprotein precursor		fimA
mp2_00664	CDS	756096	756377	-							Arsenical resistance operon repressor		arsR
mp2_00666	CDS	757054	757764	+				Yes			Glycerophosphoryl diester phosphodiesterase	3.1.4.46	ugpQ
mp2_00673	CDS	760741	761184	-				Yes			hypothetical protein
mp2_00674	CDS	761190	762044	-				Yes			Homoserine kinase	2.7.1.39	thrB
mp2_00675	CDS	762016	763521	-				Yes			Threonine synthase	4.2.3.1	THR4
mp2_00676	CDS	763623	764615	+				Yes			Homoserine dehydrogenase	1.1.1.3	hom_2
mp2_00679	CDS	766260	766631	-							hypothetical protein
mp2_00680	CDS	766824	768269	-							Vegetative catalase	1.11.1.6	katA
mp2_00681	CDS	768451	769401	+							putative deferrochelatase/peroxidase YfeX	1.11.1.-	yfeX
mp2_00682	CDS	769866	770345	+							Ribosomal RNA large subunit methyltransferase H {ECO:|HAMAP-Rule:MF_00658}	2.1.1.177 {ECO:0000255|HAMAP-Rule:MF_00658}
mp2_00683	CDS	770527	770727	+							anaerobic benzoate catabolism transcriptional regulator
mp2_00685	CDS	771240	771719	+							hypothetical protein
mp2_00687	CDS	772500	773147	+							Glucosyltransferase-SI precursor	2.4.1.5	gtfC_1
mp2_00688	CDS	773192	775435	-							Internalin-A precursor		inlA
mp2_00689	CDS	775680	778202	+							Aminopeptidase N	3.4.11.2	pepN
mp2_00690	CDS	778338	779273	+							D-alanyl-D-alanine carboxypeptidase DacA precursor	3.4.16.4	dacA_2
mp2_00691	CDS	779434	779916	+							N5-carboxyaminoimidazole ribonucleotide mutase {ECO:|HAMAP-Rule:MF_01929}	5.4.99.18 {ECO:0000255|HAMAP-Rule:MF_01929}
mp2_00692	CDS	779900	781021	+							N5-carboxyaminoimidazole ribonucleotide synthase {ECO:|HAMAP-Rule:MF_01928}	6.3.4.18 {ECO:0000255|HAMAP-Rule:MF_01928}
mp2_00693	CDS	781033	781740	+							Phosphoribosylaminoimidazole-succinocarboxamide synthase {ECO:|HAMAP-Rule:MF_00137}	6.3.2.6 {ECO:0000255|HAMAP-Rule:MF_00137}
mp2_00694	CDS	781753	782007	+							Phosphoribosylformylglycinamidine synthase subunit PurS {ECO:|HAMAP-Rule:MF_01926}	6.3.5.3 {ECO:0000255|HAMAP-Rule:MF_01926}
mp2_00695	CDS	782004	782669	+							Phosphoribosylformylglycinamidine synthase subunit PurQ {ECO:|HAMAP-Rule:MF_00421}	6.3.5.3 {ECO:0000255|HAMAP-Rule:MF_00421}
mp2_00696	CDS	782674	784896	+							Phosphoribosylformylglycinamidine synthase subunit PurL {ECO:|HAMAP-Rule:MF_00420}	6.3.5.3 {ECO:0000255|HAMAP-Rule:MF_00420}
mp2_00697	CDS	784872	786335	+							Amidophosphoribosyltransferase {ECO:|HAMAP-Rule:MF_01931} precursor	2.4.2.14 {ECO:0000255|HAMAP-Rule:MF_01931}
mp2_00698	CDS	786328	787362	+							Phosphoribosylformylglycinamidine cyclo-ligase {ECO:|HAMAP-Rule:MF_00741}	6.3.3.1 {ECO:0000255|HAMAP-Rule:MF_00741}
mp2_00699	CDS	787334	787924	+							Phosphoribosylglycinamide formyltransferase {ECO:|HAMAP-Rule:MF_01930}	2.1.2.2 {ECO:0000255|HAMAP-Rule:MF_01930}
mp2_00700	CDS	787926	789458	+							Bifunctional purine biosynthesis protein PurH {ECO:|HAMAP-Rule:MF_00139}
mp2_00701	CDS	789471	790727	+							Phosphoribosylamine--glycine ligase {ECO:|HAMAP-Rule:MF_00138}	6.3.4.13 {ECO:0000255|HAMAP-Rule:MF_00138}
mp2_00702	CDS	790838	791275	+							hypothetical protein				putative membrane protein	Yes	No hay mucha información sobre el dominio y su familia
mp2_00703	CDS	791607	792833	+							Putative niacin/nicotinamide transporter NaiP		naiP_2
mp2_00705	CDS	793361	793798	-							Putative HTH-type transcriptional regulator YwnA		ywnA
mp2_00706	CDS	793798	794652	-							Quinone oxidoreductase 2	1.6.5.2	qorB
mp2_00710	CDS	796520	798193	-							Acetolactate synthase	2.2.1.6	alsS
mp2_00715	CDS	801171	802196	-							hypothetical protein
mp2_00718	CDS	803704	804912	+							Putative metabolite transport protein YjhB		yjhB
mp2_00723	CDS	807547	808059	+							General stress protein 18	3.2.-.-	yfkM
mp2_00727	CDS	810756	811478	+							Glycerol facilitator-aquaporin gla		gla
mp2_00728	CDS	812431	813144	+							Alpha-acetolactate decarboxylase precursor	4.1.1.5	aldB
mp2_00730	CDS	814536	815255	+							hypothetical protein
mp2_00731	CDS	815296	816048	-							Undecaprenyl-diphosphatase	3.6.1.27	uppP
mp2_00732	CDS	816162	816719	+							hypothetical protein
mp2_00734	CDS	817561	818289	-							Gamma-glutamyl-gamma-aminobutyrate hydrolase PuuD	3.5.1.94	puuD
mp2_00735	CDS	818476	820098	+							Dipeptide-binding protein DppE precursor		dppE_1
mp2_00736	CDS	820489	822105	+							Dipeptide-binding protein DppE precursor		dppE_2
mp2_00738	CDS	824056	824937	+							Doxorubicin resistance ATP-binding protein DrrA	3.6.3.-	drrA_1
mp2_00739	CDS	824937	825794	+							hypothetical protein
mp2_00740	CDS	825829	826284	+							Sensory transduction protein LytR		lytR_2
mp2_00742	CDS	826787	827584	+							CAAX amino terminal protease self- immunity
mp2_00743	CDS	827755	828450	+							CAAX amino terminal protease self- immunity
mp2_00745	CDS	829304	830674	-							Fumarate hydratase class II {ECO:|HAMAP-Rule:MF_00743}	4.2.1.2 {ECO:0000255|HAMAP-Rule:MF_00743}
mp2_00747	CDS	831358	832110	+							Nicotinamide mononucleotide transporter
mp2_00749	CDS	833449	834300	+							hypothetical protein
mp2_00750	CDS	834317	834928	+							LemA family protein
mp2_00752	CDS	835720	837102	-							Branched-chain amino acid transport system 2 carrier protein		brnQ_1
mp2_00754	CDS	838248	839624	-							Branched-chain amino acid transport system 2 carrier protein		brnQ_2
mp2_00755	CDS	840184	840498	+							MtN3/saliva family protein
mp2_00756	CDS	840598	841896	+							DNA polymerase IV 1	2.7.7.7	dinB1
mp2_00758	CDS	842218	842577	+							hypothetical protein
mp2_00761	CDS	845520	846488	+							Transcriptional regulator LytR		lytR_3
mp2_00762	CDS	846712	847422	+							Capsular polysaccharide type 8 biosynthesis protein cap8A		cap8A
mp2_00763	CDS	847435	848154	+							Tyrosine-protein kinase YwqD	2.7.10.2	ywqD
mp2_00764	CDS	848165	848956	+							Tyrosine-protein phosphatase YwqE	3.1.3.48	ywqE
mp2_00765	CDS	848977	849606	+							putative sugar transferase EpsL	2.-.-.-	epsL
mp2_00766	CDS	849622	850707	+							Putative teichuronic acid biosynthesis glycosyltransferase TuaC	2.4.-.-	tuaC
mp2_00767	CDS	850724	851491	+							Putative glycosyltransferase EpsE	2.4.-.-	epsE
mp2_00769	CDS	852389	853273	+							Core-2/I-Branching enzyme
mp2_00771	CDS	854508	855725	+							putative membrane protein YCR023C
mp2_00774	CDS	858093	859730	+							Oligopeptide-binding protein OppA precursor		oppA_2
mp2_00775	CDS	860197	860997	+							2-hydroxyhexa-2%2C4-dienoate hydratase	4.2.1.132	tesE
mp2_00776	CDS	861242	867715	+							Glucosyltransferase-SI precursor	2.4.1.5	gtfC_2
mp2_00779	CDS	873375	874712	+							NADH oxidase	1.6.99.3	nox
mp2_00783	CDS	877815	879275	-							putative amino acid permease YhdG		yhdG_1
mp2_00784	CDS	879476	880852	-							putative transport protein YifK		yifK_1
mp2_00785	CDS	881164	882534	-							putative transport protein YifK		yifK_2
mp2_00786	CDS	882851	883297	-							Organic hydroperoxide resistance transcriptional regulator		ohrR
mp2_00789	CDS	885136	886050	-							Daunorubicin/doxorubicin resistance ATP-binding protein DrrA	3.6.3.-	drrA_2
mp2_00790	CDS	886291	886863	+							hypothetical protein
mp2_00791	CDS	886974	887663	+							Monocyte to macrophage differentiation factor 2		Mmd2
mp2_00792	CDS	887701	888024	-							Quaternary ammonium compound-resistance protein QacC		qacC
mp2_00793	CDS	888188	888790	+							Putative nitroreductase HBN1	1.-.-.-	HBN1
mp2_00794	CDS	888845	890152	-							hypothetical protein
mp2_00799	CDS	893578	893922	+							hypothetical protein
mp2_00800	CDS	894079	894732	+							putative sugar epimerase YhfK	4.-.-.-	yhfK
mp2_00801	CDS	894865	896487	+							putative ABC transporter ATP-binding protein YbiT		ybiT
mp2_00803	CDS	897580	899385	-							Oligoendopeptidase F%2C plasmid	3.4.24.-	pepF1_1
mp2_00804	CDS	899473	900684	-							hypothetical protein
mp2_00806	CDS	901587	903320	-							Phosphoglucomutase	5.4.2.2	pgcA
mp2_00807	CDS	903482	904138	+							Putative NAD(P)H nitroreductase	1.-.-.-
mp2_00808	CDS	904411	905385	+							3-oxoacyl-[acyl-carrier-protein] synthase 3 {ECO:|HAMAP-Rule:MF_01815}	2.3.1.180 {ECO:0000255|HAMAP-Rule:MF_01815}
mp2_00809	CDS	905424	905666	+							Acyl carrier protein {ECO:|HAMAP-Rule:MF_01217}
mp2_00810	CDS	905700	906599	+							Malonyl CoA-acyl carrier protein transacylase	2.3.1.39	fabD
mp2_00811	CDS	906602	907342	+							3-oxoacyl-[acyl-carrier-protein] reductase%2C chloroplastic precursor	1.1.1.100
mp2_00812	CDS	907389	907826	+							Biotin carboxyl carrier protein of acetyl-CoA carboxylase
mp2_00813	CDS	907829	908242	+							3-hydroxyacyl-[acyl-carrier-protein] dehydratase FabZ {ECO:|HAMAP-Rule:MF_00406}	4.2.1.59 {ECO:0000255|HAMAP-Rule:MF_00406}
mp2_00814	CDS	908263	909636	+							2-oxoglutarate carboxylase small subunit {ECO:|EMBL:BAI69844.1}	6.4.1.7
mp2_00815	CDS	909626	910444	+							Acetyl-coenzyme A carboxylase carboxyl transferase subunit beta {ECO:|HAMAP-Rule:MF_01395}	6.4.1.2 {ECO:0000255|HAMAP-Rule:MF_01395}
mp2_00816	CDS	910460	911227	+							Acetyl-coenzyme A carboxylase carboxyl transferase subunit alpha {ECO:|HAMAP-Rule:MF_00823}	6.4.1.2 {ECO:0000255|HAMAP-Rule:MF_00823}
mp2_00817	CDS	911270	912031	+							Enoyl-[acyl-carrier-protein] reductase [NADH] FabI	1.3.1.9	fabI
mp2_00819	CDS	912981	913424	+							3-hydroxyacyl-[acyl-carrier-protein] dehydratase FabZ {ECO:|HAMAP-Rule:MF_00406}	4.2.1.59 {ECO:0000255|HAMAP-Rule:MF_00406}
mp2_00820	CDS	913438	914676	+							3-oxoacyl-[acyl-carrier-protein] synthase 2	2.3.1.179	fabF
mp2_00821	CDS	914792	915781	+							UDP-glucose 4-epimerase	5.1.3.2	galE
mp2_00822	CDS	915884	916792	+							Glyoxal reductase	1.1.1.-	yvgN
mp2_00823	CDS	916893	917804	+							putative inner membrane transporter YicL		yicL_1
mp2_00824	CDS	917907	918518	+							DNA-binding transcriptional repressor AcrR
mp2_00825	CDS	918533	921223	+							Putative membrane protein YdgH		ydgH
mp2_00826	CDS	921364	922287	+							hypothetical protein
mp2_00827	CDS	922591	923982	+							putative amino acid permease YhdG		yhdG_2
mp2_00828	CDS	924023	924961	+							putative inner membrane transporter YicL		yicL_2
mp2_00829	CDS	925161	926066	+							putative inner membrane transporter YicL		yicL_3
mp2_00833	CDS	929359	930054	-							hypothetical protein
mp2_00834	CDS	930134	930445	+							hypothetical protein
mp2_00835	CDS	930538	930771	-							hypothetical protein
mp2_00836	CDS	930942	931466	+							hypothetical protein
mp2_00837	CDS	931582	931779	-							Cold shock protein 1		csp
mp2_00838	CDS	932344	933345	+							Oligopeptide transport ATP-binding protein OppD		oppD_1
mp2_00839	CDS	933342	934313	+							Oligopeptide transport ATP-binding protein OppF		oppF_1
mp2_00840	CDS	934315	935274	+							Glutathione transport system permease protein GsiC		gsiC
mp2_00841	CDS	935287	936204	+							Putative peptide transport permease protein
mp2_00842	CDS	936273	938063	+							Oligopeptide-binding protein AppA precursor		appA
mp2_00843	CDS	938239	938943	+							General stress protein 14	1.6.99.-	ywrO
mp2_00844	CDS	938943	939122	+							hypothetical protein
mp2_00847	CDS	940618	941418	-							Hydroxymethylpyrimidine/phosphomethylpyrimidine kinase	2.7.1.49	thiD_2
mp2_00848	CDS	941577	941708	+							hypothetical protein
mp2_00849	CDS	941762	943141	+							Ribonuclease H1	3.1.26.4	Rnaseh1
mp2_00850	CDS	943191	943742	+							Maltose O-acetyltransferase	2.3.1.79	maa
mp2_00851	CDS	944081	945565	+							Glycine betaine transporter BetL		betL
mp2_00852	CDS	945663	946601	+							Hydroxypyruvate reductase	1.1.1.81
mp2_00853	CDS	946656	947450	-							Methionine aminopeptidase 1 {ECO:|HAMAP-Rule:MF_01974}	3.4.11.18 {ECO:0000255|HAMAP-Rule:MF_01974}
mp2_00854	CDS	947602	948477	+							Alpha/beta hydrolase family protein
mp2_00855	CDS	948568	949968	+							Multidrug export protein EmrB		emrB_2
mp2_00856	CDS	950010	951932	-							Neutral endopeptidase	3.4.24.-	pepO
mp2_00857	CDS	952023	952931	-							Glycine betaine/carnitine transport binding protein GbuC precursor		gbuC
mp2_00858	CDS	952946	953806	-							Glycine betaine/carnitine transport permease protein GbuB		gbuB
mp2_00859	CDS	953799	954998	-							Glycine betaine/carnitine transport ATP-binding protein GbuA	3.6.3.32	gbuA
mp2_00860	CDS	955225	956322	+							YibE/F-like protein
mp2_00861	CDS	956322	957086	+							YibE/F-like protein
mp2_00862	CDS	957163	959091	+							Acylamino-acid-releasing enzyme	3.4.19.1	Apeh
mp2_00864	CDS	960124	960948	+							D-methionine-binding lipoprotein MetQ precursor		metQ_2
mp2_00865	CDS	960983	962053	+							Methionine import ATP-binding protein MetN {ECO:|HAMAP-Rule:MF_01719}	3.6.3.- {ECO:0000255|HAMAP-Rule:MF_01719}
mp2_00866	CDS	962057	962749	+							Methionine import system permease protein MetP		metP_2
mp2_00867	CDS	962764	963927	+							putative succinyl-diaminopimelate desuccinylase	3.5.1.18	dapE
mp2_00868	CDS	963967	964659	-							Fe(2+)/Mn(2+) transporter pcl1
mp2_00869	CDS	964672	965355	-							Fe(2+)/Mn(2+) transporter pcl1
mp2_00870	CDS	965670	966845	+							Putative N-acetyl-LL-diaminopimelate aminotransferase	2.6.1.-	patA_2
mp2_00871	CDS	966859	968370	+							Phosphoenolpyruvate carboxylase {ECO:|HAMAP-Rule:MF_01904}	4.1.1.31 {ECO:0000255|HAMAP-Rule:MF_01904}
mp2_00872	CDS	968415	969821	-							Multidrug resistance protein Stp		stp_1
mp2_00874	CDS	970542	970841	+							Helper of Tim protein 13
mp2_00875	CDS	970869	971840	-							Diaminopimelate epimerase {ECO:|HAMAP-Rule:MF_00197}	5.1.1.7 {ECO:0000255|HAMAP-Rule:MF_00197}
mp2_00876	CDS	971845	973212	-							Aspartokinase 3	2.7.2.4	yclM
mp2_00877	CDS	973721	975037	+							Diaminopimelate decarboxylase	4.1.1.20	lysA
mp2_00878	CDS	975043	975747	+							2%2C3%2C4%2C5-tetrahydropyridine-2%2C6-dicarboxylate N-acetyltransferase {ECO:|HAMAP-Rule:MF_01691}	2.3.1.89 {ECO:0000255|HAMAP-Rule:MF_01691}
mp2_00879	CDS	975785	976897	+							N-acetyldiaminopimelate deacetylase	3.5.1.47
mp2_00880	CDS	976899	977813	+							4-hydroxy-tetrahydrodipicolinate synthase {ECO:|HAMAP-Rule:MF_00418}	4.3.3.7 {ECO:0000255|HAMAP-Rule:MF_00418}
mp2_00881	CDS	977846	978571	+							4-hydroxy-tetrahydrodipicolinate reductase {ECO:|HAMAP-Rule:MF_00102}	1.17.1.8 {ECO:0000255|HAMAP-Rule:MF_00102}
mp2_00882	CDS	978583	979764	+							Putative N-acetyl-LL-diaminopimelate aminotransferase	2.6.1.-	patA_3
mp2_00883	CDS	979863	980939	+							Aspartate-semialdehyde dehydrogenase {ECO:|HAMAP-Rule:MF_02121}	1.2.1.11 {ECO:0000255|HAMAP-Rule:MF_02121}
mp2_00884	CDS	980992	981453	-							Peroxide operon regulator		perR
mp2_00886	CDS	982033	982953	-							Homocysteine S-methyltransferase	2.1.1.10	mmuM
mp2_00887	CDS	982946	984319	-							Amino-acid permease RocE		rocE
mp2_00888	CDS	984747	985781	+							6-phosphogluconolactonase	3.1.1.31	pgl
mp2_00889	CDS	985822	988182	-							ATP-dependent DNA helicase	3.6.4.12
mp2_00890	CDS	988297	988770	+							hypothetical protein
mp2_00891	CDS	988905	989753	+							DegV domain-containing protein
mp2_00894	CDS	991016	992515	+							Multidrug resistance protein Stp		stp_2
mp2_00895	CDS	992543	992914	-							hypothetical protein
mp2_00896	CDS	992978	994285	-							Uric acid permease PucK		pucK
mp2_00897	CDS	994581	995558	+							putative L-asparaginase	3.5.1.1	ansA
mp2_00899	CDS	996848	997540	+							putative ABC transporter ATP-binding protein YxlF	3.6.3.-	yxlF_2
mp2_00904	CDS	1000463	1000645	-							hypothetical protein
mp2_00905	CDS	1000718	1001353	-							hypothetical protein
mp2_00906	CDS	1001353	1002765	-							Putative HMP/thiamine import ATP-binding protein YkoD	3.6.3.-	ykoD
mp2_00907	CDS	1002781	1003335	-							Putative HMP/thiamine permease protein YkoE		ykoE
mp2_00908	CDS	1003656	1004666	+							D-alanyl-D-alanine carboxypeptidase DacA precursor	3.4.16.4	dacA_3
mp2_00909	CDS	1004755	1005375	+							hypothetical protein
mp2_00910	CDS	1005411	1006811	-							putative amino acid permease YhdG		yhdG_3
mp2_00912	CDS	1007802	1008359	+							Putative ATPase subunit of terminase (gpP-like)
mp2_00913	CDS	1008611	1009225	+							Integrase core domain protein
mp2_00915	CDS	1011262	1011591	+							hypothetical protein
mp2_00916	CDS	1011629	1012138	-							putative kinase inhibitor protein
mp2_00917	CDS	1012150	1012611	-							hypothetical protein
mp2_00918	CDS	1012744	1013607	+							putative 3-hydroxyisobutyrate dehydrogenase-like 1%2C mitochondrial precursor	1.1.1.31
mp2_00919	CDS	1013645	1014415	-							Thiamine import ATP-binding protein ThiQ {ECO:|HAMAP-Rule:MF_01723}	3.6.3.- {ECO:0000255|HAMAP-Rule:MF_01723}
mp2_00920	CDS	1014408	1015304	-							Autoinducer 2 import system permease protein LsrC		lsrC
mp2_00921	CDS	1015301	1016296	-							ABC transporter substrate binding protein
mp2_00922	CDS	1016673	1018313	-							Aspartate-proton symporter		yveA
mp2_00923	CDS	1018480	1018854	-							Glyoxalase domain-containing protein 5		glod5
mp2_00924	CDS	1019022	1020605	+							Energy-dependent translational throttle protein EttA		ettA_1
mp2_00926	CDS	1021815	1022726	-							Proline iminopeptidase {ECO:|UniProtKB:P96084}	3.4.11.5	fpaP
mp2_00927	CDS	1022763	1025183	-							Xaa-Pro dipeptidyl-peptidase {ECO:|HAMAP-Rule:MF_00698}	3.4.14.11 {ECO:0000255|HAMAP-Rule:MF_00698}
mp2_00928	CDS	1025325	1025741	+							Bis(5'-nucleosyl)-tetraphosphatase [asymmetrical]	3.6.1.17	NUDT2
mp2_00929	CDS	1025745	1026299	+							Guanylate kinase {ECO:|HAMAP-Rule:MF_00328}	2.7.4.8 {ECO:0000255|HAMAP-Rule:MF_00328}
mp2_00930	CDS	1026333	1026656	-							Branched-chain amino acid transport protein (AzlD)
mp2_00931	CDS	1026643	1027299	-							Inner membrane protein YgaZ		ygaZ_2
mp2_00932	CDS	1027376	1028647	-							GTPase HflX {ECO:|HAMAP-Rule:MF_00900}
mp2_00933	CDS	1028967	1030592	+							Dipeptide-binding protein DppE precursor		dppE_3
mp2_00934	CDS	1030721	1031650	+							Oligopeptide transport system permease protein OppB		oppB
mp2_00935	CDS	1031652	1032671	+							Oligopeptide transport system permease protein OppC		oppC
mp2_00936	CDS	1032681	1033727	+							Oligopeptide transport ATP-binding protein OppD		oppD_2
mp2_00937	CDS	1033739	1034680	+							Oligopeptide transport ATP-binding protein OppF		oppF_2
mp2_00938	CDS	1034726	1035388	-							2%2C3-bisphosphoglycerate-dependent phosphoglycerate mutase {ECO:|HAMAP-Rule:MF_01039}	5.4.2.11 {ECO:0000255|HAMAP-Rule:MF_01039}
mp2_00939	CDS	1035541	1037841	+							Helicase IV	3.6.4.12	helD_2
mp2_00940	CDS	1037959	1038882	+							Pantothenate kinase	2.7.1.33	coaA
mp2_00941	CDS	1038951	1040507	+							GMP synthase [glutamine-hydrolyzing] {ECO:|HAMAP-Rule:MF_00344}	6.3.5.2 {ECO:0000255|HAMAP-Rule:MF_00344}
mp2_00942	CDS	1040560	1041804	-							Gamma-glutamyl phosphate reductase {ECO:|HAMAP-Rule:MF_00412}	1.2.1.41 {ECO:0000255|HAMAP-Rule:MF_00412}
mp2_00943	CDS	1041797	1042612	-							Glutamate 5-kinase 1 {ECO:|HAMAP-Rule:MF_00456}	2.7.2.11 {ECO:0000255|HAMAP-Rule:MF_00456}
mp2_00944	CDS	1042742	1043647	+							putative inner membrane transporter YicL		yicL_4
mp2_00945	CDS	1043824	1044840	+							Alcohol dehydrogenase 1	1.1.1.1	adhA
mp2_00947	CDS	1046886	1048274	+							Fumarate reductase flavoprotein subunit precursor	1.3.5.4	ifcA
mp2_00948	CDS	1048307	1048663	+							hypothetical protein
mp2_00950	CDS	1049422	1050312	+							RNA pseudouridine synthase 2%2C chloroplastic precursor	5.4.99.-
mp2_00951	CDS	1050305	1051066	+							hypothetical protein
mp2_00952	CDS	1051066	1051464	+							hypothetical protein
mp2_00953	CDS	1051640	1052182	+							Acetyltransferase (GNAT) family protein
mp2_00954	CDS	1052258	1053172	+							Cadmium%2C cobalt and zinc/H(+)-K(+) antiporter		czcD
mp2_00956	CDS	1053746	1054402	+							Iron-dependent repressor IdeR		ideR
mp2_00957	CDS	1054497	1055252	+							hypothetical protein
mp2_00958	CDS	1055259	1055720	+							hypothetical protein
mp2_00959	CDS	1055745	1056113	-							hypothetical protein
mp2_00960	CDS	1056125	1056958	-							hypothetical protein
mp2_00961	CDS	1057114	1057782	+							phosphatidylglycerophosphatase B
mp2_00962	CDS	1057815	1058624	-							Acetylxylan esterase precursor	3.1.1.72
mp2_00964	CDS	1059502	1060959	+							Lysine-specific permease		lysP
mp2_00965	CDS	1061077	1061718	+							Deoxyguanosine kinase	2.7.1.113
mp2_00966	CDS	1061995	1063278	+				Yes			Serine--tRNA ligase {ECO:|HAMAP-Rule:MF_00176}	6.1.1.11 {ECO:0000255|HAMAP-Rule:MF_00176}
mp2_00967	tRNA	1063510	1063584	+							tRNA-Val(tac)
mp2_00968	tRNA	1063586	1063660	+							tRNA-Lys(ttt)
mp2_00969	tRNA	1063694	1063779	+							tRNA-Leu(tag)
mp2_00970	tRNA	1063799	1063874	+							tRNA-Thr(agt)
mp2_00971	tRNA	1063878	1063949	+							tRNA-Gly(gcc)
mp2_00972	tRNA	1063962	1064049	+							tRNA-Leu(taa)
mp2_00973	tRNA	1064072	1064147	+							tRNA-Arg(acg)
mp2_00974	tRNA	1064158	1064233	+							tRNA-Pro(tgg)
mp2_00975	CDS	1064358	1064825	+				Yes			Transcriptional regulator CtsR		ctsR
mp2_00976	CDS	1064841	1067339	+				Yes			Negative regulator of genetic competence ClpC/MecB		clpC_2
mp2_00977	CDS	1067616	1071215	+				Yes			DNA-directed RNA polymerase subunit beta {ECO:|HAMAP-Rule:MF_01321}	2.7.7.6 {ECO:0000255|HAMAP-Rule:MF_01321}
mp2_00978	CDS	1071233	1074895	+				Yes			DNA-directed RNA polymerase subunit beta' {ECO:|HAMAP-Rule:MF_01322}	2.7.7.6 {ECO:0000255|HAMAP-Rule:MF_01322}
mp2_00979	CDS	1074934	1075593	-				Yes			hypothetical protein
mp2_00980	CDS	1075766	1076179	+				Yes			30S ribosomal protein S12		rpsL
mp2_00981	CDS	1076220	1076690	+				Yes			30S ribosomal protein S7 {ECO:|HAMAP-Rule:MF_00480}
mp2_00982	CDS	1076799	1078889	+				Yes			Elongation factor G		fusA
mp2_00983	CDS	1079335	1079643	+				Yes			30S ribosomal protein S10		rpsJ
mp2_00984	CDS	1079678	1080313	+				Yes			50S ribosomal protein L3 {ECO:|HAMAP-Rule:MF_01325}
mp2_00985	CDS	1080331	1080954	+				Yes			50S ribosomal protein L4 {ECO:|HAMAP-Rule:MF_01328}
mp2_00986	CDS	1080954	1081241	+				Yes			50S ribosomal protein L23 {ECO:|HAMAP-Rule:MF_01369}
mp2_00987	CDS	1081267	1082106	+				Yes			50S ribosomal protein L2 {ECO:|HAMAP-Rule:MF_01320}
mp2_00988	CDS	1082170	1082445	+				Yes			30S ribosomal protein S19 {ECO:|HAMAP-Rule:MF_00531}
mp2_00989	CDS	1082462	1082809	+				Yes			50S ribosomal protein L22		rplV
mp2_00990	CDS	1082822	1083493	+				Yes			30S ribosomal protein S3 {ECO:|HAMAP-Rule:MF_01309}
mp2_00991	CDS	1083496	1083930	+				Yes			50S ribosomal protein L16 {ECO:|HAMAP-Rule:MF_01342}
mp2_00992	CDS	1083920	1084114	+				Yes			50S ribosomal protein L29		rpmC
mp2_00993	CDS	1084139	1084399	+				Yes			30S ribosomal protein S17 {ECO:|HAMAP-Rule:MF_01345}
mp2_00994	CDS	1084452	1084820	+				Yes			50S ribosomal protein L14 {ECO:|HAMAP-Rule:MF_01367}
mp2_00995	CDS	1084853	1085161	+				Yes			50S ribosomal protein L24		rplX
mp2_00996	CDS	1085190	1085732	+				Yes			50S ribosomal protein L5 {ECO:|HAMAP-Rule:MF_01333}
mp2_00997	CDS	1085751	1085936	+				Yes			30S ribosomal protein S14 type Z {ECO:|HAMAP-Rule:MF_01364}
mp2_00998	CDS	1085970	1086368	+				Yes			30S ribosomal protein S8 {ECO:|HAMAP-Rule:MF_01302}
mp2_00999	CDS	1086400	1086939	+				Yes			50S ribosomal protein L6 {ECO:|HAMAP-Rule:MF_01365}
mp2_01000	CDS	1086994	1087350	+				Yes			50S ribosomal protein L18 {ECO:|HAMAP-Rule:MF_01337}
mp2_01001	CDS	1087371	1087874	+				Yes			30S ribosomal protein S5		rpsE
mp2_01002	CDS	1087889	1088071	+				Yes			50S ribosomal protein L30 {ECO:|HAMAP-Rule:MF_01371}
mp2_01003	CDS	1088097	1088528	+				Yes			50S ribosomal protein L15 {ECO:|HAMAP-Rule:MF_01341}
mp2_01004	CDS	1088529	1089845	+				Yes			Preprotein translocase subunit SECY%2C chloroplastic precursor		SECY
mp2_01005	CDS	1089870	1090529	+							Adenylate kinase {ECO:|HAMAP-Rule:MF_00235}	2.7.4.3 {ECO:0000255|HAMAP-Rule:MF_00235}
mp2_01006	CDS	1090686	1090904	+							Translation initiation factor IF-1		infA
mp2_01007	CDS	1090938	1091054	+							50S ribosomal protein L36		rpmJ
mp2_01008	CDS	1091082	1091447	+							30S ribosomal protein S13 {ECO:|HAMAP-Rule:MF_01315}
mp2_01009	CDS	1091471	1091860	+							30S ribosomal protein S11 {ECO:|HAMAP-Rule:MF_01310}
mp2_01010	CDS	1091934	1092884	+							DNA-directed RNA polymerase subunit alpha {ECO:|HAMAP-Rule:MF_00059}	2.7.7.6 {ECO:0000255|HAMAP-Rule:MF_00059}
mp2_01011	CDS	1092906	1093289	+							50S ribosomal protein L17 {ECO:|HAMAP-Rule:MF_01368}
mp2_01012	CDS	1093379	1094293	+							Energy-coupling factor transporter ATP-binding protein EcfA1 {ECO:|HAMAP-Rule:MF_01710}	3.6.3.- {ECO:0000255|HAMAP-Rule:MF_01710}
mp2_01013	CDS	1094263	1095138	+							Energy-coupling factor transporter ATP-binding protein EcfA2 {ECO:|HAMAP-Rule:MF_01710}	3.6.3.- {ECO:0000255|HAMAP-Rule:MF_01710}
mp2_01014	CDS	1095131	1095925	+							Energy-coupling factor transporter transmembrane protein EcfT {ECO:|HAMAP-Rule:MF_01461}
mp2_01015	CDS	1095935	1096735	+							tRNA pseudouridine synthase A	5.4.99.12	truA
mp2_01016	CDS	1096857	1097300	+							50S ribosomal protein L13 {ECO:|HAMAP-Rule:MF_01366}
mp2_01017	CDS	1097314	1097706	+							30S ribosomal protein S9 {ECO:|HAMAP-Rule:MF_00532}
mp2_01018	CDS	1097847	1098446	+							Pantothenate transporter PanT		panT
mp2_01019	CDS	1098466	1098750	-							hypothetical protein
mp2_01020	CDS	1098884	1099552	+							Exo-glucosaminidase LytG precursor	3.2.1.-	lytG_2
mp2_01021	CDS	1099533	1100108	+							Xanthine phosphoribosyltransferase	2.4.2.22	xpt
mp2_01022	CDS	1100215	1102476	+							ATP-dependent DNA helicase PcrA	3.6.4.12	pcrA
mp2_01023	CDS	1102488	1104506	+							DNA ligase {ECO:|HAMAP-Rule:MF_01588}	6.5.1.2 {ECO:0000255|HAMAP-Rule:MF_01588}
mp2_01024	CDS	1104525	1105625	+							CamS sex pheromone cAM373 precursor
mp2_01025	CDS	1105688	1105993	+							Glutamyl-tRNA(Gln) amidotransferase subunit C	6.3.5.-	gatC
mp2_01026	CDS	1105999	1107459	+							Glutamyl-tRNA(Gln) amidotransferase subunit A {ECO:|HAMAP-Rule:MF_00120}	6.3.5.7 {ECO:0000255|HAMAP-Rule:MF_00120}
mp2_01027	CDS	1107459	1108880	+							Aspartyl/glutamyl-tRNA(Asn/Gln) amidotransferase subunit B	6.3.5.-	gatB
mp2_01028	CDS	1108900	1109880	+							Diacylglycerol kinase	2.7.1.107	dagK
mp2_01029	CDS	1109965	1111332	+							23S rRNA (uracil-C(5))-methyltransferase RlmCD	2.1.1.189	rlmCD
mp2_01034	CDS	1119803	1120678	+							Mrr restriction system protein		mrr
mp2_01035	CDS	1120797	1121468	+							GMP synthase [glutamine-hydrolyzing] subunit A {ECO:|HAMAP-Rule:MF_01510}	6.3.5.2 {ECO:0000255|HAMAP-Rule:MF_01510}
mp2_01036	CDS	1121588	1122916	-							Serine/threonine exchanger SteT		steT
mp2_01037	CDS	1123004	1124554	-							Xylulose kinase	2.7.1.17	xylB
mp2_01039	CDS	1125599	1126918	+							putative ATP-dependent RNA helicase YfmL	3.6.4.13	yfmL
mp2_01040	tRNA	1126970	1127044	+							tRNA-Arg(cct)
mp2_01041	CDS	1127177	1128049	+							Phosphate-binding protein PstS 1 precursor		pstS1_1
mp2_01042	CDS	1128195	1129061	+							Phosphate-binding protein PstS 1 precursor		pstS1_2
mp2_01043	CDS	1129076	1129990	+							Phosphate transport system permease protein PstC		pstC
mp2_01044	CDS	1129993	1130880	+							Phosphate transport system permease protein PstA		pstA
mp2_01045	CDS	1130893	1131687	+							Phosphate import ATP-binding protein PstB 3 {ECO:|HAMAP-Rule:MF_01702}	3.6.3.27 {ECO:0000255|HAMAP-Rule:MF_01702}
mp2_01046	CDS	1131697	1132452	+							Phosphate import ATP-binding protein PstB 3 {ECO:|HAMAP-Rule:MF_01702}	3.6.3.27 {ECO:0000255|HAMAP-Rule:MF_01702}
mp2_01047	CDS	1132464	1133171	+							hypothetical protein
mp2_01049	CDS	1133942	1134826	-							putative glucose uptake protein GlcU		glcU_2
mp2_01050	CDS	1135111	1136466	+							High-affinity gluconate transporter		gntT
mp2_01051	CDS	1136520	1136939	-							GtrA-like protein
mp2_01052	CDS	1136939	1137874	-							Putative glycosyltransferase CsbB	2.4.-.-	csbB
mp2_01053	CDS	1138042	1139190	+							UDP-N-acetylglucosamine 2-epimerase	5.1.3.14	mnaA
mp2_01054	CDS	1139180	1140070	+							hypothetical protein
mp2_01055	CDS	1140117	1140572	-							Flavodoxin
mp2_01056	CDS	1140652	1141455	+							Regulatory protein RecX		recX
mp2_01057	CDS	1141486	1142595	+							pheromone autoinducer 2 transporter
mp2_01058	CDS	1142633	1143043	+							Glycerol-3-phosphate cytidylyltransferase	2.7.7.39	tagD
mp2_01059	CDS	1143152	1144729	+							Peptide chain release factor 3		prfC
mp2_01061	CDS	1145888	1148059	-							ATP-dependent Clp protease ATP-binding subunit ClpE		clpE
mp2_01062	CDS	1148539	1148805	+							Phosphocarrier protein HPr	2.7.11.-	ptsH
mp2_01063	CDS	1149045	1150232	+							Alpha-monoglucosyldiacylglycerol synthase	2.4.1.-	mgs
mp2_01064	CDS	1150241	1151263	+							Alpha-galactosylglucosyldiacylglycerol synthase	2.4.1.-	cpoA
mp2_01065	CDS	1151266	1152279	+							hypothetical protein
mp2_01066	CDS	1152321	1154381	+							Lipoteichoic acid synthase 1		ltaS1_2
mp2_01067	rRNA	1154846	1156415	+							16S ribosomal RNA
mp2_01068	tRNA	1156502	1156579	+							tRNA-Ile(gat)
mp2_01069	tRNA	1156614	1156688	+							tRNA-Ala(tgc)
mp2_01070	rRNA	1156862	1159776	+							23S ribosomal RNA
mp2_01071	rRNA	1159850	1159960	+							5S ribosomal RNA
mp2_01072	tRNA	1159970	1160047	+							tRNA-Val(tac)
mp2_01073	tRNA	1160051	1160123	+							tRNA-Lys(ttt)
mp2_01074	tRNA	1160140	1160214	+							tRNA-Thr(tgt)
mp2_01075	tRNA	1160218	1160289	+							tRNA-Gly(gcc)
mp2_01076	tRNA	1160309	1160397	+							tRNA-Leu(taa)
mp2_01077	tRNA	1160400	1160475	+							tRNA-Arg(acg)
mp2_01078	tRNA	1160479	1160554	+							tRNA-Pro(tgg)
mp2_01079	tRNA	1160587	1160662	+							tRNA-Met(cat)
mp2_01080	tRNA	1160670	1160745	+							tRNA-Met(cat)
mp2_01081	tRNA	1160770	1160857	+							tRNA-Ser(tga)
mp2_01082	tRNA	1160866	1160941	+							tRNA-Met(cat)
mp2_01083	tRNA	1160944	1161020	+							tRNA-Asp(gtc)
mp2_01084	tRNA	1161026	1161100	+							tRNA-Phe(gaa)
mp2_01085	tRNA	1161132	1161202	+							tRNA-Gly(tcc)
mp2_01086	tRNA	1161209	1161285	+							tRNA-Ile(gat)
mp2_01087	tRNA	1161286	1161375	+							tRNA-Ser(gct)
mp2_01088	tRNA	1161387	1161461	+							tRNA-Glu(ttc)
mp2_01089	tRNA	1161486	1161561	+							tRNA-Met(cat)
mp2_01090	tRNA	1161564	1161640	+							tRNA-Asp(gtc)
mp2_01091	tRNA	1161694	1161769	+							tRNA-Glu(ttc)
mp2_01092	tRNA	1161776	1161863	+							tRNA-Ser(tga)
mp2_01093	CDS	1161979	1162389	+							Transcriptional repressor CopY		copY
mp2_01094	CDS	1162410	1164737	+							Copper-exporting P-type ATPase B	3.6.3.54	copB
mp2_01096	CDS	1165322	1166083	+							Ribonuclease Z%2C mitochondrial precursor	3.1.26.11	JhI-1
mp2_01097	CDS	1166144	1167205	+							Adapter protein MecA {ECO:|HAMAP-Rule:MF_01124}
mp2_01098	CDS	1167270	1168352	+							Competence protein CoiA-like family protein
mp2_01099	CDS	1168391	1170190	+							Oligoendopeptidase F%2C plasmid	3.4.24.-	pepF1_2
mp2_01100	CDS	1170229	1170870	-							hypothetical protein
mp2_01101	CDS	1171050	1171682	+							GTP pyrophosphokinase YjbM	2.7.6.5	yjbM
mp2_01102	CDS	1171685	1172494	+							NAD kinase {ECO:|HAMAP-Rule:MF_00361}	2.7.1.23 {ECO:0000255|HAMAP-Rule:MF_00361}
mp2_01103	CDS	1172487	1173374	+							putative RNA pseudouridine synthase	5.4.99.-
mp2_01104	CDS	1173427	1174320	+							23S rRNA (guanine(745)-N(1))-methyltransferase	2.1.1.187	rlmA
mp2_01105	CDS	1174336	1174848	+							Putative tRNA (cytidine(34)-2'-O)-methyltransferase {ECO:|HAMAP-Rule:MF_01885}	2.1.1.207 {ECO:0000255|HAMAP-Rule:MF_01885}
mp2_01106	CDS	1174868	1177240	+							DNA translocase SpoIIIE		spoIIIE
mp2_01107	CDS	1177280	1177408	-							hypothetical protein
mp2_01108	CDS	1178039	1178464	+							Transcriptional regulator MraZ
mp2_01109	CDS	1178483	1179430	+							Ribosomal RNA small subunit methyltransferase H {ECO:|HAMAP-Rule:MF_01007}	2.1.1.199 {ECO:0000255|HAMAP-Rule:MF_01007}
mp2_01110	CDS	1179451	1179828	+							Cell division protein FtsL		ftsL_2
mp2_01111	CDS	1179825	1181978	+							Penicillin-binding protein 2B		pbpB
mp2_01112	CDS	1182000	1182956	+							Phospho-N-acetylmuramoyl-pentapeptide-transferase	2.7.8.13	mraY
mp2_01113	CDS	1182980	1184359	+							UDP-N-acetylmuramoylalanine--D-glutamate ligase {ECO:|HAMAP-Rule:MF_00639}	6.3.2.9 {ECO:0000255|HAMAP-Rule:MF_00639}
mp2_01114	CDS	1184359	1185450	+							UDP-N-acetylglucosamine--N-acetylmuramyl-(pentapeptide) pyrophosphoryl-undecaprenol N-acetylglucosamine transferase {ECO:|HAMAP-Rule:MF_00033}	2.4.1.227 {ECO:0000255|HAMAP-Rule:MF_00033}
mp2_01116	CDS	1186466	1187824	+							Cell division protein FtsA		ftsA
mp2_01117	CDS	1187854	1189086	+							Cell division protein FtsZ {ECO:|HAMAP-Rule:MF_00909}
mp2_01118	CDS	1189125	1189529	+							Cell division protein SepF		sepF
mp2_01119	CDS	1189531	1190313	+							S4 domain protein
mp2_01120	CDS	1190331	1190972	+							Cell division protein DivIVA		divIVA
mp2_01121	CDS	1191205	1194003	+							Isoleucine--tRNA ligase	6.1.1.5	ileS
mp2_01122	CDS	1194055	1194258	+							Cold shock protein 2		cspL
mp2_01123	CDS	1194325	1194879	+							ADP-ribose pyrophosphatase	3.6.1.13	nudF
mp2_01124	CDS	1194902	1195153	+							hypothetical protein
mp2_01125	CDS	1195164	1195856	+							5'-methylthioadenosine/S-adenosylhomocysteine nucleosidase {ECO:|HAMAP-Rule:MF_01684}	3.2.2.9 {ECO:0000255|HAMAP-Rule:MF_01684}
mp2_01126	CDS	1195874	1197028	+							Cysteine desulfurase IscS {ECO:|HAMAP-Rule:MF_00331}	2.8.1.7 {ECO:0000255|HAMAP-Rule:MF_00331}
mp2_01127	CDS	1197030	1197368	+							hypothetical protein
mp2_01128	CDS	1197509	1198636	+							tRNA-specific 2-thiouridylase MnmA {ECO:|HAMAP-Rule:MF_00144}	2.8.1.- {ECO:0000255|HAMAP-Rule:MF_00144}
mp2_01129	CDS	1198741	1199397	+							Phosphoglycerate mutase-like protein 4 {ECO:}
mp2_01130	CDS	1199414	1200127	+							tetratricopeptide repeat protein
mp2_01131	CDS	1200141	1202711	+							ATP-dependent RecD-like DNA helicase {ECO:|HAMAP-Rule:MF_01488}	3.6.4.12 {ECO:0000255|HAMAP-Rule:MF_01488}
mp2_01132	CDS	1202780	1203736	+							Ribose-phosphate pyrophosphokinase {ECO:|HAMAP-Rule:MF_00583%2C ECO:0000303|PubMed:10742175}	2.7.6.1 {ECO:0000255|HAMAP-Rule:MF_00583%2C ECO:0000269|PubMed:16008562%2C ECO:0000269|PubMed:2169413}
mp2_01133	CDS	1203847	1204833	+							L-glyceraldehyde 3-phosphate reductase	1.1.1.-	gpr
mp2_01134	CDS	1204946	1206373	+							Arginine/ornithine antiporter		arcD
mp2_01136	CDS	1207387	1209069	-							Ribonuclease J 1 {ECO:|HAMAP-Rule:MF_01491}	3.1.-.- {ECO:0000255|HAMAP-Rule:MF_01491}
mp2_01137	CDS	1209072	1209287	-							hypothetical protein
mp2_01139	CDS	1209926	1210489	-							Peptide deformylase {ECO:|HAMAP-Rule:MF_00163}	3.5.1.88 {ECO:0000255|HAMAP-Rule:MF_00163}
mp2_01141	CDS	1211553	1211828	+							hypothetical protein
mp2_01142	CDS	1211850	1212641	+							Fructose-1%2C6-bisphosphatase/inositol-1-monophosphatase	3.1.3.11	suhB
mp2_01143	CDS	1212751	1214589	+							GTP-binding protein TypA/BipA		typA
mp2_01144	CDS	1214724	1215938	+							Putative lipid II flippase FtsW		ftsW
mp2_01145	CDS	1215954	1216232	+							hypothetical protein
mp2_01146	CDS	1216246	1216803	+							Ribosomal RNA small subunit methyltransferase D	2.1.1.171	rsmD
mp2_01147	CDS	1216806	1217282	+							Phosphopantetheine adenylyltransferase {ECO:|HAMAP-Rule:MF_00151}	2.7.7.3 {ECO:0000255|HAMAP-Rule:MF_00151}
mp2_01148	CDS	1217282	1218331	+							Lon protease	3.4.21.53	lon
mp2_01149	CDS	1218396	1219061	+							ComE operon protein 1		comEA
mp2_01150	CDS	1219109	1219588	+							Deoxycytidylate deaminase	3.5.4.12	DCD1
mp2_01151	CDS	1219742	1221805	+							ComEC family competence protein
mp2_01152	CDS	1221808	1222836	+							DNA polymerase III subunit delta
mp2_01153	CDS	1222909	1223157	-							30S ribosomal protein S20 {ECO:|HAMAP-Rule:MF_00500}
mp2_01154	CDS	1223433	1223702	+							30S ribosomal protein S15 {ECO:|HAMAP-Rule:MF_01343}
mp2_01155	CDS	1223885	1225576	+							Ribonuclease J 2 {ECO:|HAMAP-Rule:MF_01491}	3.1.-.- {ECO:0000255|HAMAP-Rule:MF_01491}
mp2_01157	CDS	1226708	1227895	+							Elongation factor Tu {ECO:|HAMAP-Rule:MF_00118}
mp2_01158	CDS	1228062	1229366	+							Trigger factor	5.2.1.8	tig
mp2_01159	CDS	1229507	1230742	+							ATP-dependent Clp protease ATP-binding subunit ClpX {ECO:|HAMAP-Rule:MF_00175}
mp2_01160	CDS	1230886	1231476	+							putative GTP-binding protein EngB {ECO:|HAMAP-Rule:MF_00321}
mp2_01161	CDS	1231477	1231749	+							MazG nucleotide pyrophosphohydrolase domain protein
mp2_01162	CDS	1231790	1231930	-							hypothetical protein
mp2_01163	CDS	1232017	1233804	+							UvrABC system protein C {ECO:|HAMAP-Rule:MF_00203}
mp2_01164	CDS	1233875	1235167	+							GTPase ObgE {ECO:|HAMAP-Rule:MF_01454}
mp2_01165	CDS	1235255	1236190	+							Ribonuclease Z {ECO:|HAMAP-Rule:MF_01818}	3.1.26.11 {ECO:0000255|HAMAP-Rule:MF_01818}
mp2_01166	CDS	1236209	1238512	+							Single-stranded-DNA-specific exonuclease RecJ	3.1.-.-	recJ
mp2_01167	CDS	1238533	1239051	+							Adenine phosphoribosyltransferase {ECO:|HAMAP-Rule:MF_00004}	2.4.2.7 {ECO:0000255|HAMAP-Rule:MF_00004}
mp2_01168	tRNA	1239084	1239170	+							tRNA-Ser(cga)
mp2_01171	CDS	1241098	1242264	+							Hydroxymethylglutaryl-CoA synthase	2.3.3.10	mvaS
mp2_01172	CDS	1242274	1242714	+							Nucleoside 2-deoxyribosyltransferase
mp2_01173	CDS	1242711	1243346	-							LexA repressor {ECO:|HAMAP-Rule:MF_00015}	3.4.21.88 {ECO:0000255|HAMAP-Rule:MF_00015}
mp2_01174	CDS	1243433	1243690	+							hypothetical protein
mp2_01175	CDS	1243761	1243979	+							hypothetical protein
mp2_01176	CDS	1244023	1244646	-							1-acyl-sn-glycerol-3-phosphate acyltransferase	2.3.1.-	plsC
mp2_01177	CDS	1244733	1245485	+							tRNA1(Val) (adenine(37)-N6)-methyltransferase	2.1.1.223	yfiC
mp2_01178	CDS	1245493	1245759	+							GIY-YIG nuclease superfamily protein
mp2_01179	CDS	1245819	1246817	+							D-lactate dehydrogenase	1.1.1.28
mp2_01180	CDS	1246977	1247723	+							30S ribosomal protein S2		rpsB
mp2_01181	CDS	1247837	1248712	+							Elongation factor Ts {ECO:|HAMAP-Rule:MF_00050}
mp2_01182	CDS	1248846	1249568	+							Uridylate kinase	2.7.4.22	pyrH
mp2_01183	CDS	1249572	1250135	+							Ribosome-recycling factor {ECO:|HAMAP-Rule:MF_00040}
mp2_01184	CDS	1250158	1250556	+							hypothetical protein
mp2_01185	CDS	1250625	1251383	+							Ditrans%2Cpolycis-undecaprenyl-diphosphate synthase ((2E%2C6E)-farnesyl-diphosphate specific)	2.5.1.31	uppS
mp2_01186	CDS	1251399	1252187	+							Phosphatidate cytidylyltransferase	2.7.7.41	cdsA
mp2_01187	CDS	1252207	1253478	+							Regulator of sigma-W protease RasP	3.4.24.-	rasP
mp2_01188	CDS	1253501	1255210	+							Proline--tRNA ligase {ECO:|HAMAP-Rule:MF_01569}	6.1.1.15 {ECO:0000255|HAMAP-Rule:MF_01569}
mp2_01189	CDS	1255269	1259594	+							DNA polymerase III PolC-type	2.7.7.7	polC_2
mp2_01190	CDS	1259710	1260183	+							Ribosome maturation factor RimP {ECO:|HAMAP-Rule:MF_01077}
mp2_01191	CDS	1260203	1261291	+							hypothetical protein
mp2_01192	CDS	1261318	1261617	+							hypothetical protein
mp2_01193	CDS	1261607	1261909	+							putative ribosomal protein YlxQ		rplGA
mp2_01194	CDS	1261930	1264170	+							Translation initiation factor IF-2		infB
mp2_01195	CDS	1264185	1264538	+							Ribosome-binding factor A {ECO:|HAMAP-Rule:MF_00003}
mp2_01196	CDS	1264653	1265564	+							tRNA pseudouridine synthase B {ECO:|HAMAP-Rule:MF_01080}	5.4.99.25 {ECO:0000255|HAMAP-Rule:MF_01080}
mp2_01197	CDS	1265582	1266520	+							Riboflavin biosynthesis protein RibF		ribF
mp2_01198	CDS	1266625	1267665	+							Heat-inducible transcription repressor HrcA {ECO:|HAMAP-Rule:MF_00081}
mp2_01199	CDS	1267680	1268252	+							hypothetical protein
mp2_01200	CDS	1268278	1270137	+							Chaperone protein DnaK		dnaK
mp2_01201	CDS	1270220	1271377	+							Chaperone protein DnaJ {ECO:|HAMAP-Rule:MF_01152}
mp2_01202	CDS	1271505	1273343	+							Elongation factor 4 {ECO:|HAMAP-Rule:MF_00071}	3.6.5.- {ECO:0000255|HAMAP-Rule:MF_00071}
mp2_01203	CDS	1273521	1274771	+							Uracil permease		pyrP
mp2_01204	CDS	1274923	1279962	+							CDP-glycerol:poly(glycerophosphate) glycerophosphotransferase	2.7.8.12	tagF_1
mp2_01205	CDS	1280324	1281064	+							hypothetical protein
mp2_01206	CDS	1281242	1281571	+							hypothetical protein
mp2_01207	CDS	1281647	1282531	+							Ribosomal protein L11 methyltransferase	2.1.1.-	prmA
mp2_01208	CDS	1282532	1283275	+							Ribosomal RNA small subunit methyltransferase E	2.1.1.193	rsmE
mp2_01209	CDS	1283319	1285547	+							GTP pyrophosphokinase	2.7.6.5	relA
mp2_01210	CDS	1285558	1286004	+							D-aminoacyl-tRNA deacylase {ECO:|HAMAP-Rule:MF_00518}	3.1.1.96 {ECO:0000255|HAMAP-Rule:MF_00518}
mp2_01211	CDS	1286048	1286677	+							Phosphoglycolate phosphatase%2C plasmid	3.1.3.18	cbbZP
mp2_01212	CDS	1286674	1287522	-							Protein-ribulosamine 3-kinase%2C chloroplastic precursor	2.7.1.172
mp2_01213	CDS	1287871	1289160	+							Histidine--tRNA ligase	6.1.1.21	hisS
mp2_01214	CDS	1289184	1290965	+							Aspartate--tRNA ligase {ECO:|HAMAP-Rule:MF_00044}	6.1.1.12 {ECO:0000255|HAMAP-Rule:MF_00044}
mp2_01217	CDS	1292520	1293398	+							hypothetical protein
mp2_01218	CDS	1293479	1294630	+							Putative CDP-glycerol:glycerophosphate glycerophosphotransferase	2.7.8.-	tagB
mp2_01219	CDS	1294647	1295456	+							Teichoic acid translocation permease protein TagG		tagG
mp2_01220	CDS	1295486	1296709	+							CDP-glycerol:poly(glycerophosphate) glycerophosphotransferase	2.7.8.12	tagF_2
mp2_01221	CDS	1296699	1297604	+							putative endonuclease 4 {ECO:|HAMAP-Rule:MF_00152}	3.1.21.2 {ECO:0000255|HAMAP-Rule:MF_00152}
mp2_01222	CDS	1297629	1298441	-							Putative pyruvate%2C phosphate dikinase regulatory protein {ECO:|HAMAP-Rule:MF_00921}	2.7.11.32 {ECO:0000255|HAMAP-Rule:MF_00921}	yqfL
mp2_01223	CDS	1298617	1298811	+							30S ribosomal protein S21		rpsU
mp2_01224	CDS	1298892	1299335	+							Altered inheritance of mitochondria protein 41%2C mitochondrial precursor
mp2_01225	CDS	1299456	1300424	+							PhoH-like protein
mp2_01226	CDS	1300449	1300928	+							Endoribonuclease YbeY {ECO:|HAMAP-Rule:MF_00009}	3.1.-.- {ECO:0000255|HAMAP-Rule:MF_00009}
mp2_01227	CDS	1300912	1301301	+							Undecaprenol kinase	2.7.1.66	dgkA
mp2_01228	CDS	1301320	1302228	+							GTPase Era		era
mp2_01229	CDS	1302256	1303017	+							DNA repair protein RecO		recO
mp2_01230	CDS	1303299	1304231	+							Glycine--tRNA ligase alpha subunit	6.1.1.14	glyQ
mp2_01231	CDS	1304231	1306309	+							Glycine--tRNA ligase 2%2C chloroplastic/mitochondrial precursor	6.1.1.14	GLYRS-2
mp2_01232	CDS	1306430	1308262	+							DNA primase {ECO:|HAMAP-Rule:MF_00974}	2.7.7.- {ECO:0000255|HAMAP-Rule:MF_00974}
mp2_01233	CDS	1308279	1309391	+							RNA polymerase sigma factor SigA {ECO:|HAMAP-Rule:MF_00963}
mp2_01234	CDS	1309480	1310175	+							tRNA (adenine(22)-N(1))-methyltransferase	2.1.1.217	trmK
mp2_01235	CDS	1310176	1310979	+							Putative GTP cyclohydrolase 1 type 2	3.5.4.16
mp2_01236	CDS	1310991	1312226	+							Peptidase T {ECO:|HAMAP-Rule:MF_00550}	3.4.11.4 {ECO:0000255|HAMAP-Rule:MF_00550%2C ECO:0000269|PubMed:15752689}
mp2_01237	CDS	1312332	1314914	+							Chaperone protein ClpB		clpB
mp2_01238	CDS	1314951	1315142	-							hypothetical protein
mp2_01239	CDS	1315248	1318625	+							DNA polymerase III subunit alpha	2.7.7.7	dnaE
mp2_01240	CDS	1318768	1320528	+							Pyruvate kinase	2.7.1.40	pyk
mp2_01241	CDS	1320637	1321521	+							hypothetical protein
mp2_01242	CDS	1321536	1322423	+							Tyrosine recombinase XerD {ECO:|HAMAP-Rule:MF_01807}
mp2_01244	CDS	1322796	1323551	+							Segregation and condensation protein A {ECO:|HAMAP-Rule:MF_01805}
mp2_01245	CDS	1323552	1324112	+							Segregation and condensation protein B {ECO:|HAMAP-Rule:MF_01804}
mp2_01246	CDS	1324081	1324806	+							Ribosomal large subunit pseudouridine synthase B	5.4.99.22	rluB
mp2_01247	CDS	1325069	1325650	+							Riboflavin transporter RibU		ribU
mp2_01249	CDS	1326681	1328123	+							hypothetical protein
mp2_01251	CDS	1328766	1329446	+							Cytidylate kinase {ECO:|HAMAP-Rule:MF_00238}	2.7.4.25 {ECO:0000255|HAMAP-Rule:MF_00238}
mp2_01252	CDS	1329524	1330729	+							30S ribosomal protein S1		rps1
mp2_01253	CDS	1330810	1332117	+							GTPase Der		der
mp2_01254	CDS	1332291	1332566	+							DNA-binding protein HU		hup
mp2_01255	CDS	1332646	1333908	+							tetratricopeptide repeat protein
mp2_01256	CDS	1333880	1334725	-							site-specific tyrosine recombinase XerD
mp2_01257	CDS	1334854	1336062	+							CCA-adding enzyme	2.7.7.72	cca
mp2_01258	CDS	1336067	1337971	+							Energy-dependent translational throttle protein EttA		ettA_2
mp2_01259	CDS	1337982	1338932	+							Thymidylate synthase {ECO:|HAMAP-Rule:MF_00008}	2.1.1.45 {ECO:0000255|HAMAP-Rule:MF_00008}
mp2_01260	CDS	1338955	1339446	+							Dihydrofolate reductase	1.5.1.3	dfrA
mp2_01261	CDS	1339464	1340387	+							GDSL-like Lipase/Acylhydrolase
mp2_01262	CDS	1340399	1340989	+							hypothetical protein
mp2_01263	CDS	1341000	1341218	+							hypothetical protein
mp2_01264	CDS	1341302	1342159	+							Ribosome biogenesis GTPase A		rbgA
mp2_01265	CDS	1342162	1342926	+							Ribonuclease HII	3.1.26.4	rnhB
mp2_01266	CDS	1342967	1343845	+							hypothetical protein
mp2_01267	CDS	1343899	1346007	+							DNA topoisomerase 1 {ECO:|HAMAP-Rule:MF_00952}	5.99.1.2 {ECO:0000255|HAMAP-Rule:MF_00952}
mp2_01268	CDS	1346074	1346985	+							Tyrosine recombinase XerC {ECO:|HAMAP-Rule:MF_01808}
mp2_01269	CDS	1347053	1347928	+							Aldose 1-epimerase
mp2_01270	CDS	1347972	1348901	-							Membrane protein insertase MisCB precursor		misCB
mp2_01271	CDS	1348977	1349252	-							Acylphosphatase	3.6.1.7	acyP
mp2_01272	CDS	1349355	1350125	+							rRNA methyltransferase 3A%2C mitochondrial {ECO:|UniProtKB:Q9HC36} precursor	2.1.1.- {ECO:0000250|UniProtKB:Q9HC36}
mp2_01273	CDS	1350150	1350677	+							hypothetical protein
mp2_01274	CDS	1350656	1351003	+							HTH-type transcriptional regulator YodB		yodB
mp2_01276	CDS	1351297	1352337	+							Phenylalanine--tRNA ligase alpha subunit {ECO:|HAMAP-Rule:MF_00281}	6.1.1.20 {ECO:0000255|HAMAP-Rule:MF_00281}
mp2_01277	CDS	1352350	1354761	+							Phenylalanine--tRNA ligase beta subunit {ECO:|HAMAP-Rule:MF_00283}	6.1.1.20 {ECO:0000255|HAMAP-Rule:MF_00283}
mp2_01278	CDS	1354784	1355908	+							putative aminodeoxychorismate lyase
mp2_01279	CDS	1355930	1356604	+							Uridine kinase {ECO:|HAMAP-Rule:MF_00551}	2.7.1.48 {ECO:0000255|HAMAP-Rule:MF_00551}
mp2_01280	CDS	1356627	1357103	+							Transcription elongation factor GreA		greA
mp2_01283	CDS	1358582	1361179	-							Bacterial membrane protein YfhO
mp2_01284	CDS	1361293	1363356	+							Penicillin-binding protein 2B		penA
mp2_01285	CDS	1363492	1363641	+							50S ribosomal protein L33 1		rpmGA
mp2_01286	CDS	1363695	1364237	+							5-formyltetrahydrofolate cyclo-ligase	6.3.3.2	ygfA
mp2_01287	CDS	1364188	1364898	+							Rhomboid protease GluP	3.4.21.105	gluP
mp2_01288	CDS	1364929	1365126	+							hypothetical protein
mp2_01289	CDS	1365151	1366119	+							Glucokinase	2.7.1.2	glcK
mp2_01290	CDS	1366140	1366520	+							Thiosulfate sulfurtransferase GlpE	2.8.1.1	glpE
mp2_01293	CDS	1368004	1368180	-							hypothetical protein
mp2_01294	CDS	1368316	1369245	+							tRNA dimethylallyltransferase	2.5.1.75	miaA
mp2_01295	CDS	1369323	1369691	+							HTH-type transcriptional regulator GlnR		glnR_2
mp2_01296	CDS	1369728	1371071	+							Glutamine synthetase	6.3.1.2	glnA
mp2_01298	tRNA	1371752	1371827	+							tRNA-Arg(tct)
mp2_01299	CDS	1372020	1372328	+							50S ribosomal protein L21 {ECO:|HAMAP-Rule:MF_01363}
mp2_01300	CDS	1372343	1372687	+							hypothetical protein
mp2_01301	CDS	1372709	1373005	+							50S ribosomal protein L27 {ECO:|HAMAP-Rule:MF_00539}
mp2_01302	CDS	1373178	1373741	+							Elongation factor P {ECO:|HAMAP-Rule:MF_00141}
mp2_01303	CDS	1373787	1374224	+							Alkaline shock protein 23
mp2_01304	CDS	1374224	1374625	+							hypothetical protein
mp2_01305	CDS	1374727	1375584	+							Bifunctional protein FolD {ECO:|HAMAP-Rule:MF_01576}
mp2_01306	CDS	1375577	1376917	+							Exodeoxyribonuclease 7 large subunit {ECO:|HAMAP-Rule:MF_00378}	3.1.11.6 {ECO:0000255|HAMAP-Rule:MF_00378}
mp2_01307	CDS	1376917	1377147	+							Exodeoxyribonuclease 7 small subunit	3.1.11.6	xseB
mp2_01308	CDS	1377147	1378040	+							Farnesyl diphosphate synthase	2.5.1.10
mp2_01309	CDS	1378052	1378858	+							16S/23S rRNA (cytidine-2'-O)-methyltransferase TlyA	2.1.1.226	tlyA
mp2_01310	CDS	1378877	1380568	+							DNA repair protein RecN		recN
mp2_01311	CDS	1380632	1381249	+							Guanylate kinase {ECO:|HAMAP-Rule:MF_00328}	2.7.4.8 {ECO:0000255|HAMAP-Rule:MF_00328}
mp2_01312	CDS	1381249	1381452	+							DNA-directed RNA polymerase subunit omega	2.7.7.6	rpoZ
mp2_01313	CDS	1381550	1382740	+							Coenzyme A biosynthesis bifunctional protein CoaBC		coaBC
mp2_01314	CDS	1382759	1385173	+							Primosomal protein N' {ECO:|HAMAP-Rule:MF_00983}	3.6.4.- {ECO:0000255|HAMAP-Rule:MF_00983}
mp2_01315	CDS	1385187	1386143	+							Methionyl-tRNA formyltransferase {ECO:|HAMAP-Rule:MF_00182}	2.1.2.9 {ECO:0000255|HAMAP-Rule:MF_00182}
mp2_01316	CDS	1386133	1387470	+							Ribosomal RNA small subunit methyltransferase B	2.1.1.176	rsmB
mp2_01317	CDS	1387473	1388204	+							Serine/threonine phosphatase stp	3.1.3.16	stp_3
mp2_01318	CDS	1388217	1390112	+							Serine/threonine-protein kinase StkP	2.7.11.1	stkP
mp2_01319	CDS	1390158	1391057	+							Putative ribosome biogenesis GTPase RsgA	3.6.1.-	rsgA
mp2_01320	CDS	1391068	1391718	+							Ribulose-phosphate 3-epimerase	5.1.3.1	rpe
mp2_01321	CDS	1391721	1392368	+							Thiamine pyrophosphokinase	2.7.6.2	thiN
mp2_01322	CDS	1392457	1392642	-							50S ribosomal protein L28		rpmB
mp2_01323	CDS	1392870	1393229	+							hypothetical protein
mp2_01324	CDS	1393246	1394922	+							DAK2 domain protein
mp2_01325	CDS	1394977	1397007	+							ATP-dependent DNA helicase RecG	3.6.4.12	recG
mp2_01326	CDS	1397021	1398061	+							Phosphate acyltransferase {ECO:|HAMAP-Rule:MF_00019}	2.3.1.- {ECO:0000255|HAMAP-Rule:MF_00019}
mp2_01327	CDS	1398111	1398359	+							Acyl carrier protein {ECO:|HAMAP-Rule:MF_01217}
mp2_01328	CDS	1398422	1399114	+							Ribonuclease 3 {ECO:|HAMAP-Rule:MF_00104}	3.1.26.3 {ECO:0000255|HAMAP-Rule:MF_00104}
mp2_01329	CDS	1399136	1402687	+							Chromosome partition protein Smc {ECO:|HAMAP-Rule:MF_01894}
mp2_01330	CDS	1402691	1403914	+							Signal recognition particle receptor FtsY {ECO:|HAMAP-Rule:MF_00920}
mp2_01331	CDS	1403940	1404281	+							putative DNA-binding protein
mp2_01332	CDS	1404296	1405774	+							Signal recognition particle protein {ECO:|HAMAP-Rule:MF_00306}
mp2_01333	CDS	1405828	1406928	+							hypothetical protein
mp2_01336	CDS	1408548	1408823	+							30S ribosomal protein S16 {ECO:|HAMAP-Rule:MF_00385}
mp2_01337	CDS	1408837	1409094	+							hypothetical protein
mp2_01338	CDS	1409150	1409674	+							Ribosome maturation factor RimM {ECO:|HAMAP-Rule:MF_00014}
mp2_01339	CDS	1409664	1410410	+							tRNA (guanine-N(1)-)-methyltransferase {ECO:|HAMAP-Rule:MF_00605}	2.1.1.228 {ECO:0000255|HAMAP-Rule:MF_00605}
mp2_01340	CDS	1410537	1410893	+							50S ribosomal protein L19		rplS
mp2_01341	CDS	1410985	1412415	-							Dipeptidase A	3.4.-.-	pepDA
mp2_01342	CDS	1412533	1412721	+							putative tautomerase	5.3.2.-
mp2_01343	CDS	1412738	1414243	+							Glycerol kinase {ECO:|HAMAP-Rule:MF_00186}	2.7.1.30 {ECO:0000255|HAMAP-Rule:MF_00186}
mp2_01344	CDS	1414281	1415087	-							Sugar phosphatase YidA	3.1.3.23	yidA_3
mp2_01345	CDS	1415174	1416517	+							Ribosomal RNA small subunit methyltransferase F {ECO:|UniProtKB:P76273}	2.1.1.- {ECO:0000269|PubMed:20558545}
mp2_01346	CDS	1416661	1417455	+							Double zinc ribbon
mp2_01348	CDS	1419109	1420146	-							Isopentenyl-diphosphate delta-isomerase {ECO:|HAMAP-Rule:MF_00354}	5.3.3.2 {ECO:0000255|HAMAP-Rule:MF_00354}
mp2_01349	CDS	1420150	1421214	-							Phosphomevalonate kinase	2.7.4.2
mp2_01350	CDS	1421235	1422203	-							Diphosphomevalonate decarboxylase	4.1.1.33
mp2_01351	CDS	1422224	1423153	-							Mevalonate kinase {ECO:|HAMAP-Rule:MF_00217}	2.7.1.36 {ECO:0000255|HAMAP-Rule:MF_00217}
mp2_01352	CDS	1423313	1426021	+							hypothetical protein
mp2_01353	CDS	1426034	1426537	+							hypothetical protein
mp2_01354	CDS	1426556	1427290	+							DNA replication protein DnaD		dnaD
mp2_01355	CDS	1427348	1429666	-							Penicillin-binding protein 1A		ponA
mp2_01356	CDS	1429686	1430297	-							Holliday junction resolvase RecU {ECO:|HAMAP-Rule:MF_00130}	3.1.22.- {ECO:0000255|HAMAP-Rule:MF_00130}
mp2_01357	CDS	1430444	1430965	+							hypothetical protein
mp2_01358	CDS	1431035	1431421	+							Cell cycle protein GpsB		gpsB
mp2_01359	CDS	1431901	1433034	+							Ribosomal RNA large subunit methyltransferase L	2.1.1.173	rlmL
mp2_01360	CDS	1433047	1434171	+							4-methylaminobutanoate oxidase (formaldehyde-forming)	1.5.3.19	abo
mp2_01361	CDS	1434160	1434549	-							14.7 kDa ribonuclease H-like protein		rnhA_2
mp2_01362	CDS	1434581	1434964	+							hypothetical protein
mp2_01363	CDS	1434989	1436644	+							Formate--tetrahydrofolate ligase 1	6.3.4.3	fhs1
mp2_01364	CDS	1436657	1437109	+							Lipoprotein signal peptidase	3.4.23.36	lspA
mp2_01365	CDS	1437207	1438022	+							Ribosomal large subunit pseudouridine synthase D	5.4.99.23	rluD_2
mp2_01366	CDS	1438034	1438561	+							Bifunctional protein PyrR		pyrR
mp2_01367	CDS	1438595	1439668	+							Carbamoyl-phosphate synthase small chain {ECO:|HAMAP-Rule:MF_01209}	6.3.5.5 {ECO:0000255|HAMAP-Rule:MF_01209}
mp2_01368	CDS	1439672	1442173	+							Carbamoyl-phosphate synthase large chain {ECO:|HAMAP-Rule:MF_01210}	6.3.5.5 {ECO:0000255|HAMAP-Rule:MF_01210}
mp2_01373	CDS	1444329	1444799	-							Glutathione peroxidase	1.11.1.9	gpx1
mp2_01375	CDS	1445589	1446545	-							putative 2-dehydropantoate 2-reductase	1.1.1.169	panE
mp2_01376	CDS	1446654	1447523	-							DegV domain-containing protein
mp2_01377	CDS	1447681	1449393	+							hypothetical protein
mp2_01379	CDS	1450040	1451014	+							DNA-entry nuclease	3.1.30.-	endA
mp2_01380	CDS	1451061	1451582	-							Peptide methionine sulfoxide reductase MsrA	1.8.4.11	msrA
mp2_01381	CDS	1451600	1452037	-							Peptide methionine sulfoxide reductase MsrB {ECO:|HAMAP-Rule:MF_01400}	1.8.4.12 {ECO:0000255|HAMAP-Rule:MF_01400}
mp2_01382	CDS	1452161	1452868	-							Nicotinamide mononucleotide transporter
mp2_01383	CDS	1452992	1453918	-							Manganese-dependent inorganic pyrophosphatase	3.6.1.1	ppaC
mp2_01384	CDS	1453940	1454908	-							HTH-type transcriptional regulator CynR		cynR
mp2_01385	CDS	1455037	1457502	-							DNA topoisomerase 4 subunit A {ECO:|HAMAP-Rule:MF_00937}	5.99.1.3 {ECO:0000255|HAMAP-Rule:MF_00937}
mp2_01386	CDS	1457518	1459488	-							DNA topoisomerase 4 subunit B {ECO:|HAMAP-Rule:MF_00939}	5.99.1.3 {ECO:0000255|HAMAP-Rule:MF_00939}
mp2_01387	CDS	1459641	1460252	+							Glycerol-3-phosphate acyltransferase	2.3.1.-	plsY
mp2_01388	CDS	1460298	1461854	-							Signal transduction histidine-protein kinase ArlS	2.7.13.3	arlS
mp2_01389	CDS	1461851	1462537	-							Response regulator ArlR		arlR
mp2_01390	CDS	1462799	1462978	-							50S ribosomal protein L32		rpmF
mp2_01391	CDS	1463035	1463589	-							hypothetical protein
mp2_01392	CDS	1463677	1464798	-							hypothetical protein
mp2_01393	CDS	1464803	1465537	-							dTDP-3-amino-3%2C6-dideoxy-alpha-D-glucopyranose N%2CN-dimethyltransferase	2.1.1.235	tylM1
mp2_01394	CDS	1465542	1465898	-							Ribosomal silencing factor RsfS {ECO:|HAMAP-Rule:MF_01477}
mp2_01395	CDS	1465913	1466524	-							putative nicotinate-nucleotide adenylyltransferase
mp2_01396	CDS	1466517	1467134	-							Nicotinate-nucleotide adenylyltransferase	2.7.7.18	nadD
mp2_01397	CDS	1467149	1467460	-							RNA-binding protein YhbY		yhbY
mp2_01398	CDS	1467477	1468610	-							NO-associated protein 1%2C chloroplastic/mitochondrial precursor	1.14.13.39	NOA1
mp2_01399	CDS	1468597	1469133	-							Pyrophosphatase PpaX	3.6.1.1	ppaX
mp2_01400	CDS	1469245	1469601	-							50S ribosomal protein L20		rplT
mp2_01401	CDS	1469643	1469831	-							50S ribosomal protein L35		rpmI
mp2_01402	CDS	1469879	1470388	-							Translation initiation factor IF-3 {ECO:|HAMAP-Rule:MF_00080}
mp2_01403	CDS	1470610	1472553	-							Threonine--tRNA ligase {ECO:|HAMAP-Rule:MF_00184}	6.1.1.3 {ECO:0000255|HAMAP-Rule:MF_00184}
mp2_01404	CDS	1472876	1473811	-							Primosomal protein DnaI		dnaI
mp2_01405	CDS	1473808	1475193	-							Replication initiation and membrane attachment protein		dnaB
mp2_01406	CDS	1475206	1475676	-							Transcriptional repressor NrdR		nrdR
mp2_01407	CDS	1475691	1476257	-							Dephospho-CoA kinase {ECO:|HAMAP-Rule:MF_00376}	2.7.1.24 {ECO:0000255|HAMAP-Rule:MF_00376}
mp2_01408	CDS	1476277	1477110	-							Formamidopyrimidine-DNA glycosylase	3.2.2.23	mutM
mp2_01409	CDS	1477131	1479779	-							DNA polymerase I	2.7.7.7	polA
mp2_01410	CDS	1479886	1480581	-							Inner membrane protein YbhL		ybhL
mp2_01411	CDS	1480653	1481984	-							UDP-N-acetylmuramate--L-alanine ligase {ECO:|HAMAP-Rule:MF_00046}	6.3.2.8 {ECO:0000255|HAMAP-Rule:MF_00046}
mp2_01412	CDS	1482054	1484624	-							DNA translocase SftA		sftA
mp2_01413	CDS	1484689	1485333	-							Phenylalanine--tRNA ligase beta subunit {ECO:|HAMAP-Rule:MF_00283}	6.1.1.20 {ECO:0000255|HAMAP-Rule:MF_00283}
mp2_01414	CDS	1485361	1485678	-							Thioredoxin-like protein YtpP		ytpP
mp2_01415	CDS	1486102	1486752	-							tRNA (guanine-N(7)-)-methyltransferase	2.1.1.33	trmB
mp2_01417	CDS	1488078	1488815	-							ABC-type transporter ATP-binding protein EcsA		ecsA_2
mp2_01418	CDS	1488929	1489357	+							Hit family protein 1	3.-.-.-	HNT1
mp2_01420	CDS	1489758	1490660	+							Foldase protein PrsA precursor	5.2.1.8	prsA
mp2_01422	CDS	1493185	1494372	-							putative metallophosphoesterase YhaO		yhaO
mp2_01423	CDS	1494448	1496541	-							Penicillin-binding protein 1F		pbpF
mp2_01424	CDS	1496656	1498347	-							Arginine--tRNA ligase	6.1.1.19	argS
mp2_01425	tRNA	1498597	1498667	-							tRNA-Gly(ccc)
mp2_01426	CDS	1498715	1498939	-							hypothetical protein
mp2_01427	CDS	1499045	1499974	-							L-2-hydroxyisocaproate dehydrogenase	1.1.1.-
mp2_01429	CDS	1500431	1501150	-							Aspartate racemase	5.1.1.13
mp2_01430	CDS	1501161	1502411	-							D-aspartate ligase	6.3.1.12
mp2_01431	CDS	1502404	1503942	-							UDP-N-acetylmuramoyl-L-alanyl-D-glutamate--L-lysine ligase	6.3.2.7	murE
mp2_01432	CDS	1503975	1505858	-							Asparagine synthetase [glutamine-hydrolyzing] 1	6.3.5.4	asnB
mp2_01433	CDS	1506107	1508368	-							UvrABC system protein A {ECO:|HAMAP-Rule:MF_00205}
mp2_01435	CDS	1508926	1510710	-							Pseudomonalisin precursor	3.4.21.100	pcp
mp2_01436	CDS	1510838	1511209	+							Large-conductance mechanosensitive channel		mscL
mp2_01437	CDS	1511315	1511947	+							Deoxyguanosine kinase	2.7.1.113
mp2_01438	CDS	1511989	1513404	-							Beta-Ala-Xaa dipeptidase	3.4.13.-	pepV
mp2_01439	CDS	1513519	1514355	+							ADP-dependent (S)-NAD(P)H-hydrate dehydratase {ECO:|HAMAP-Rule:MF_01965}	4.2.1.136 {ECO:0000255|HAMAP-Rule:MF_01965}
mp2_01441	CDS	1515056	1516708	-							putative cell division protein YtgP		ytgP_2
mp2_01442	CDS	1516835	1519252	-							Leucine--tRNA ligase {ECO:|HAMAP-Rule:MF_00049}	6.1.1.4 {ECO:0000255|HAMAP-Rule:MF_00049}
mp2_01443	CDS	1519625	1520191	+							Ribosomal RNA small subunit methyltransferase H	2.1.1.199	rsmH
mp2_01444	CDS	1520213	1521682	-							Multidrug resistance protein 3		bmr3
mp2_01445	CDS	1521758	1522945	-							S-adenosylmethionine synthase {ECO:|HAMAP-Rule:MF_00086}	2.5.1.6 {ECO:0000255|HAMAP-Rule:MF_00086}
mp2_01446	tRNA	1523114	1523198	-							tRNA-Leu(caa)
mp2_01447	tRNA	1523220	1523290	-							tRNA-Cys(gca)
mp2_01448	tRNA	1523308	1523381	-							tRNA-Gln(ttg)
mp2_01449	tRNA	1523389	1523462	-							tRNA-His(gtg)
mp2_01450	tRNA	1523476	1523548	-							tRNA-Trp(cca)
mp2_01451	tRNA	1523549	1523634	-							tRNA-Tyr(gta)
mp2_01452	tRNA	1523639	1523713	-							tRNA-Phe(gaa)
mp2_01453	tRNA	1523768	1523844	-							tRNA-Asp(gtc)
mp2_01454	tRNA	1523861	1523935	-							tRNA-Val(tac)
mp2_01455	tRNA	1523943	1524017	-							tRNA-Glu(ttc)
mp2_01456	tRNA	1524032	1524125	-							tRNA-Ser(gga)
mp2_01457	tRNA	1524138	1524212	-							tRNA-Asn(gtt)
mp2_01458	rRNA	1524221	1524331	-							5S ribosomal RNA
mp2_01459	rRNA	1524405	1527319	-							23S ribosomal RNA
mp2_01460	rRNA	1527544	1529113	-							16S ribosomal RNA
mp2_01461	CDS	1529501	1530091	-							Putative peptidyl-prolyl cis-trans isomerase	5.2.1.8
mp2_01462	CDS	1530239	1530877	+							putative membrane protein
mp2_01463	CDS	1530951	1531439	+							Transposase
mp2_01466	CDS	1532972	1533751	-							putative hydrolase YutF	3.-.-.-	yutF
mp2_01467	CDS	1533764	1534312	-							hypothetical protein
mp2_01468	CDS	1534325	1535698	-							Trifunctional nucleotide phosphoesterase protein YfkN precursor		yfkN
mp2_01469	CDS	1535712	1536320	-							Calcineurin-like phosphoesterase superfamily domain protein
mp2_01470	CDS	1536442	1537812	-							D-serine/D-alanine/glycine transporter		cycA_3
mp2_01471	CDS	1538016	1539206	-							Acetate kinase {ECO:|HAMAP-Rule:MF_00020}	2.7.2.1 {ECO:0000255|HAMAP-Rule:MF_00020}
mp2_01472	CDS	1539217	1540251	-							N-6 DNA Methylase
mp2_01476	CDS	1541469	1541774	-							hypothetical protein
mp2_01478	CDS	1542727	1543635	-							Type II secretion system protein E		xpsE
mp2_01479	CDS	1543729	1544463	-							putative transcriptional regulatory protein YebC {ECO:|HAMAP-Rule:MF_00693}
mp2_01480	CDS	1544559	1545560	-							Catabolite control protein A		ccpA
mp2_01481	CDS	1545718	1546140	-							hypothetical protein
mp2_01482	CDS	1546156	1546533	-							hypothetical protein
mp2_01483	CDS	1546603	1547193	-							Non-canonical purine NTP pyrophosphatase {ECO:|HAMAP-Rule:MF_01405}	3.6.1.19 {ECO:0000255|HAMAP-Rule:MF_01405}
mp2_01484	CDS	1547196	1548011	-							Glutamate racemase {ECO:|HAMAP-Rule:MF_00258}	5.1.1.3 {ECO:0000255|HAMAP-Rule:MF_00258}
mp2_01485	CDS	1548176	1548667	+							hypothetical protein
mp2_01486	CDS	1548716	1549027	-							Thioredoxin		trxA_2
mp2_01487	CDS	1549118	1551475	-							Endonuclease MutS2 {ECO:|HAMAP-Rule:MF_00092}	3.1.-.- {ECO:0000255|HAMAP-Rule:MF_00092}
mp2_01489	CDS	1551974	1552237	-							Cell division protein ZapA		zapA
mp2_01490	CDS	1552347	1552661	-							hypothetical protein
mp2_01491	CDS	1552680	1553111	-							Putative Holliday junction resolvase {ECO:|HAMAP-Rule:MF_00651}	3.1.-.- {ECO:0000255|HAMAP-Rule:MF_00651}	yrrK
mp2_01492	CDS	1553115	1553387	-							hypothetical protein
mp2_01493	CDS	1553467	1556109	-							Alanine--tRNA ligase {ECO:|HAMAP-Rule:MF_00036}	6.1.1.7 {ECO:0000255|HAMAP-Rule:MF_00036}
mp2_01494	CDS	1556376	1557737	-							DEAD-box ATP-dependent RNA helicase CshB {ECO:|HAMAP-Rule:MF_01494}	3.6.4.13 {ECO:0000255|HAMAP-Rule:MF_01494}
mp2_01495	CDS	1557741	1558718	-							putative bifunctional oligoribonuclease and PAP phosphatase NrnA	3.1.-.-	nrnA_2
mp2_01496	CDS	1558846	1559160	-							preprotein translocase subunit YajC
mp2_01497	CDS	1559228	1560238	-							Holliday junction ATP-dependent DNA helicase RuvB {ECO:|HAMAP-Rule:MF_00016}	3.6.4.12 {ECO:0000255|HAMAP-Rule:MF_00016}
mp2_01498	CDS	1560252	1560869	-							Holliday junction ATP-dependent DNA helicase RuvA {ECO:|HAMAP-Rule:MF_00031}	3.6.4.12 {ECO:0000255|HAMAP-Rule:MF_00031}
mp2_01499	CDS	1560883	1562823	-							DNA mismatch repair protein MutL {ECO:|HAMAP-Rule:MF_00149}
mp2_01500	CDS	1562839	1565460	-							DNA mismatch repair protein MutS {ECO:|HAMAP-Rule:MF_00096}
mp2_01501	CDS	1565484	1566284	-							hypothetical protein
mp2_01502	CDS	1566363	1567928	-							Ribonuclease Y	3.1.-.-	rny_2
mp2_01503	CDS	1568122	1569168	-							hypothetical protein
mp2_01504	CDS	1569259	1569726	-							Putative competence-damage inducible protein		cinA
mp2_01505	CDS	1569771	1570358	-							CDP-diacylglycerol--glycerol-3-phosphate 3-phosphatidyltransferase	2.7.8.5	pgsA
mp2_01506	CDS	1570406	1571263	-							Helix-turn-helix domain protein
mp2_01507	CDS	1571342	1572598	-							Putative zinc protease AlbF	3.4.24.-	albF
mp2_01509	CDS	1573883	1574746	-							Cystine-binding periplasmic protein precursor		fliY
mp2_01510	CDS	1574750	1575388	-							Glutamine transport ATP-binding protein GlnQ		glnQ_2
mp2_01511	CDS	1575400	1576038	-							Arginine transport system permease protein ArtQ		artQ
mp2_01512	CDS	1576358	1577161	-							Septum site-determining protein MinD		minD
mp2_01513	CDS	1577161	1577832	-							Septum site-determining protein MinC		minC
mp2_01515	CDS	1578396	1579247	-							Cell shape-determining protein MreC {ECO:|UniProtKB:Q01466} precursor
mp2_01516	CDS	1579305	1580309	-							Rod shape-determining protein MreB		mreB_2
mp2_01517	CDS	1580476	1581819	-							Folylpolyglutamate synthase	6.3.2.17	fgs
mp2_01518	CDS	1581848	1584508	-							Valine--tRNA ligase	6.1.1.9	valS
mp2_01519	CDS	1584808	1585305	-							putative thiol peroxidase	1.11.1.-	tpx
mp2_01520	CDS	1585418	1586635	-							putative tRNA sulfurtransferase	2.8.1.4	thiI
mp2_01521	CDS	1586651	1587799	-							Cysteine desulfurase IscS {ECO:|HAMAP-Rule:MF_00331}	2.8.1.7 {ECO:0000255|HAMAP-Rule:MF_00331}
mp2_01523	CDS	1589782	1590246	+							Free methionine-R-sulfoxide reductase	1.8.4.14	msrC
mp2_01524	CDS	1590444	1591052	+							30S ribosomal protein S4		rpsD
mp2_01525	CDS	1591172	1591651	+							hypothetical protein
mp2_01526	CDS	1591665	1592939	+							putative AAA domain-containing protein
mp2_01528	CDS	1593254	1593715	+							Putative universal stress protein
mp2_01530	CDS	1594588	1595142	-							DNA-3-methyladenine glycosylase 1	3.2.2.20	tag
mp2_01531	CDS	1595282	1596382	-							D-alanine--D-alanine ligase {ECO:|HAMAP-Rule:MF_00047}	6.3.2.4 {ECO:0000255|HAMAP-Rule:MF_00047}
mp2_01533	CDS	1597212	1598078	-							ABC transporter ATP-binding protein YtrB		ytrB_2
mp2_01534	CDS	1598059	1598442	-							HTH-type transcriptional repressor YvoA		yvoA_2
mp2_01535	CDS	1598543	1599367	-							Methionine-binding lipoprotein MetQ precursor		metQ_3
mp2_01536	CDS	1599381	1600073	-							Methionine import system permease protein MetP		metP_3
mp2_01537	CDS	1600066	1601100	-							Methionine import ATP-binding protein MetN 2 {ECO:|HAMAP-Rule:MF_01719}	3.6.3.- {ECO:0000255|HAMAP-Rule:MF_01719}
mp2_01538	CDS	1601437	1602639	-							Rod shape-determining protein RodA		rodA_2
mp2_01539	CDS	1602662	1602886	-							hypothetical protein
mp2_01540	CDS	1603235	1604230	-							Rod shape-determining protein MreB		mreB_3
mp2_01547	CDS	1610186	1610290	-							hypothetical protein				ATP F0F1 synthase subunit alpha	Yes	dominios relacionados con la producción de energía
mp2_00010	CDS	8820	9035	-		Yes					hypothetical protein
mp2_00031	CDS	28738	29091	+		Yes					hypothetical protein
mp2_00038	CDS	33434	33874	-		Yes			Yes		hypothetical protein				No	Yes
mp2_00039	CDS	33909	34106	-		Yes			Yes		hypothetical protein				cna protein B-Type	Yes
mp2_00042	CDS	35791	36411	-		Yes			Yes	PHAGE_Deep_s_D6E_NC_019544: hypothetical protein; PP_00041; phage(gi423262344)	hypothetical protein					Yes	phage family
mp2_00043	CDS	36404	37546	-		Yes			Yes	PHAGE_Deep_s_D6E_NC_019544: baseplate protein; PP_00042; phage(gi423262343)	Baseplate J-like protein					Yes
mp2_00044	CDS	37533	37898	-		Yes			Yes	PHAGE_Deep_s_D6E_NC_019544: hypothetical protein; PP_00043; phage(gi423262341)	hypothetical protein				No	Yes	relacionados con fagos
mp2_00045	CDS	37914	38282	-		Yes			Yes		hypothetical protein				no	Yes
mp2_00046	CDS	38287	39525	-		Yes			Yes	PHAGE_Deep_s_D6E_NC_019544: hypothetical protein; PP_00045; phage(gi423262340)	hypothetical protein				No	Yes
mp2_00048	CDS	39983	40873	-		Yes			Yes	PHAGE_Lister_B054_NC_009813: gp19; PP_00047; phage(gi157325303)	hypothetical protein				LysM	Yes
mp2_00050	CDS	45076	45351	-		Yes			Yes		hypothetical protein				No	Yes
mp2_00051	CDS	45293	45772	-		Yes			Yes		hypothetical protein				phage head morphogenesis	Yes	posiblemente de la familia SPP1 gp7 (descrito en C. difficile)
mp2_00052	CDS	45802	46224	-		Yes			Yes	PHAGE_Lister_B054_NC_009813: gp15; PP_00051; phage(gi157325299)	hypothetical protein				No	Yes	cysthathionine beta-lyase
mp2_00053	CDS	46236	47315	-		Yes			Yes	PHAGE_Deep_s_D6E_NC_019544: hypothetical protein; PP_00052; phage(gi423262335)	hypothetical protein				No	Yes	No mucha info, puede que sea de un fago.
mp2_00054	CDS	47328	47828	-		Yes			Yes		hypothetical protein				DNA methylase	Yes
mp2_00055	CDS	47821	48228	-		Yes			Yes		hypothetical protein				No	Yes
mp2_00056	CDS	48228	48833	-		Yes			Yes	PHAGE_Deep_s_D6E_NC_019544: hypothetical protein; PP_00055; phage(gi423262334)	hypothetical protein				gp11	Yes
mp2_00059	CDS	49434	50390	-		Yes			Yes	PHAGE_Strept_Dp_1_NC_015274: major capsid protein; PP_00058; phage(gi327198357)	Phage major capsid protein E					Yes
mp2_00060	CDS	50576	50971	-		Yes			Yes		hypothetical protein				prophage	Yes
mp2_00061	CDS	50988	51602	-		Yes			Yes	PHAGE_Penaeu_monodon_nudivirus_NC_024692: hypothetical protein PmNV_080; PP_00060; phage(gi674547983)	hypothetical protein				No	Yes
mp2_00062	CDS	51729	52652	-		Yes			Yes	PHAGE_Lactob_prophage_Lj928_NC_005354: hypothetical protein Ljo_1437; PP_00061; phage(gi41179316)	hypothetical protein				phage	Yes	Forma parte de la familia de proteínas de la cabeza de las cápsides de fagos
mp2_00066	CDS	56709	57539	-		Yes			Yes	PHAGE_Deep_s_D6E_NC_019544: small subunit terminase; PP_00065; phage(gi423262328)	Terminase small subunit
mp2_00067	CDS	57602	57787	-		Yes			Yes		hypothetical protein				No	Yes
mp2_00072	CDS	59731	59934	-		Yes			Yes		hypothetical protein				No	Yes
mp2_00074	CDS	60614	61105	-		Yes			Yes		hypothetical protein				No	Yes
mp2_00076	CDS	61613	61798	-		Yes			Yes		hypothetical protein				No	Yes
mp2_00077	CDS	61795	61986	-		Yes			Yes		hypothetical protein				No	Yes
mp2_00079	CDS	62178	62999	-		Yes			Yes	PHAGE_Lactob_phig1e_NC_004305: zinc finger protein; PP_00076; phage(gi23455786)	DNA replication protein DnaC		dnaC_1
mp2_00084	CDS	66005	66187	-		Yes			Yes		hypothetical protein				No	Yes
mp2_00085	CDS	66184	66327	-		Yes			Yes		hypothetical protein				No	Yes
mp2_00087	CDS	66692	66883	-		Yes			Yes		hypothetical protein				No	Yes
mp2_00088	CDS	67083	67649	+		Yes			Yes		hypothetical protein				No	Yes
mp2_00095	CDS	70279	70527	+		Yes			Yes		hypothetical protein				No	Yes
mp2_00096	CDS	70578	71246	+		Yes			Yes		hypothetical protein				No	Yes
mp2_00104	CDS	75536	76195	-		Yes					hypothetical protein
mp2_00106	CDS	77220	77351	-		Yes		Yes			hypothetical protein				No	Yes
mp2_00110	CDS	82385	82933	+		Yes		Yes			hypothetical protein
mp2_00113	CDS	84414	85283	-		Yes					hypothetical protein
mp2_00115	CDS	86992	87954	-		Yes					Quinone oxidoreductase PIG3	1.-.-.-
mp2_00121	CDS	92549	92875	-		Yes					hypothetical protein
mp2_00124	CDS	94720	95610	-		Yes					Magnesium transport protein CorA		corA
mp2_00125	CDS	95787	97118	+		Yes					putative transport protein HsrA		hsrA_1
mp2_00127	CDS	98028	99128	-		Yes					Inner membrane protein YbiR		ybiR
mp2_00130	CDS	102675	102941	-		Yes					hypothetical protein
mp2_00168	CDS	142536	143690	-		Yes					Cell division topological determinant MinJ		minJ
mp2_00204	CDS	177296	177916	-		Yes					RNA polymerase factor sigma-70
mp2_00245	CDS	214702	216069	-		Yes					tRNA(Ile)-lysidine synthase {ECO:|HAMAP-Rule:MF_01161}	6.3.4.19 {ECO:0000255|HAMAP-Rule:MF_01161}
mp2_00255	CDS	225493	225747	-		Yes					hypothetical protein
mp2_00267	CDS	237798	238148	-		Yes					hypothetical protein
mp2_00284	CDS	255946	258099	-		Yes					Polyphosphate kinase {ECO:|HAMAP-Rule:MF_00347}	2.7.4.1 {ECO:0000255|HAMAP-Rule:MF_00347}
mp2_00293	CDS	269126	269590	+		Yes					hypothetical protein
mp2_00295	CDS	271022	271333	+		Yes					hypothetical protein
mp2_00317	CDS	292415	293014	+		Yes					GDSL-like Lipase/Acylhydrolase
mp2_00318	CDS	293102	293824	+		Yes					hypothetical protein
mp2_00319	CDS	293828	295630	-		Yes					hypothetical protein
mp2_00320	CDS	295696	297465	-		Yes					hypothetical protein
mp2_00324	CDS	299922	301286	-		Yes					S-layer protein precursor
mp2_00325	CDS	301460	301717	+		Yes					hypothetical protein
mp2_00326	CDS	301791	302096	+		Yes					hypothetical protein
mp2_00329	CDS	303453	303653	-		Yes					hypothetical protein
mp2_00330	CDS	303737	304240	-		Yes					hypothetical protein
mp2_00332	CDS	304879	305442	-		Yes					hypothetical protein
mp2_00333	CDS	305668	307467	-		Yes					hypothetical protein
mp2_00335	CDS	309056	309493	+		Yes		Yes			hypothetical protein
mp2_00338	CDS	311565	313079	+		Yes		Yes			Glycosyltransferase Gtf1	2.4.1.-	gtf1_2
mp2_00339	CDS	313124	322435	-		Yes		Yes			hypothetical protein
mp2_00348	CDS	405406	405990	-		Yes					hypothetical protein
mp2_00349	CDS	406084	406632	-		Yes					hypothetical protein
mp2_00359	CDS	419127	419768	+		Yes					hypothetical protein
mp2_00369	CDS	427432	427698	-		Yes					hypothetical protein
mp2_00383	CDS	442998	443531	-		Yes					hypothetical protein
mp2_00384	CDS	443550	443930	-		Yes					hypothetical protein
mp2_00395	CDS	454576	454860	+		Yes					hypothetical protein
mp2_00397	CDS	456779	457255	-		Yes					hypothetical protein
mp2_00398	CDS	457351	457533	-		Yes					hypothetical protein
mp2_00400	CDS	458283	462056	-		Yes					hypothetical protein
mp2_00404	CDS	463629	464453	-		Yes					hypothetical protein				No	Yes
mp2_00405	CDS	464925	465878	-		Yes					Bifunctional ligase/repressor BirA {ECO:|HAMAP-Rule:MF_00978}	6.3.4.15 {ECO:0000255|HAMAP-Rule:MF_00978}
mp2_00409	CDS	468041	468790	-		Yes					ABC-2 family transporter protein
mp2_00411	CDS	469756	470019	+		Yes					hypothetical protein
mp2_00412	CDS	470045	470590	-		Yes					hypothetical protein				No	Yes
mp2_00414	CDS	471549	471749	-		Yes					hypothetical protein
mp2_00420	CDS	476974	477216	-		Yes					hypothetical protein
mp2_00421	CDS	477396	482585	-		Yes					hypothetical protein
mp2_00423	CDS	484444	484731	-		Yes					hypothetical protein
mp2_00424	CDS	484821	485675	-		Yes					hypothetical protein
mp2_00432	CDS	491914	492084	+		Yes					hypothetical protein
mp2_00436	CDS	504428	504697	-		Yes					hypothetical protein
mp2_00437	CDS	505193	505696	+		Yes					Putative ribosomal N-acetyltransferase YdaF	2.3.1.-	ydaF_1
mp2_00439	CDS	506398	506679	-		Yes					hypothetical protein
mp2_00440	CDS	506878	507222	+		Yes					hypothetical protein
mp2_00442	CDS	508221	508421	+		Yes					hypothetical protein
mp2_00449	CDS	515094	515321	-		Yes					hypothetical protein
mp2_00452	CDS	516811	517521	-		Yes					hypothetical protein
mp2_00453	CDS	518292	518933	+		Yes					CAAX amino terminal protease self- immunity
mp2_00454	CDS	518962	519198	-		Yes					hypothetical protein
mp2_00455	CDS	519359	520090	-		Yes					hypothetical protein
mp2_00466	CDS	531654	533366	+		Yes					hypothetical protein				No	Yes	acesso: TIGR04141, muy poca info.
mp2_00487	CDS	561070	561261	+		Yes					hypothetical protein
mp2_00490	CDS	562374	563138	+		Yes					hypothetical protein				No	Yes	acesso: TIGR04320, SEC10/PgrA surface exclusion domain
mp2_00509	CDS	582829	584076	+		Yes					Beta-monoglucosyldiacylglycerol synthase	2.4.1.-
mp2_00510	CDS	584094	585248	+		Yes					Collagen binding domain protein
mp2_00516	CDS	591335	592633	-		Yes					YycH protein
mp2_00528	CDS	606289	606990	+		Yes			Yes		hypothetical protein
mp2_00534	CDS	613123	613545	+		Yes					Zinc-dependent sulfurtransferase SufU	2.-.-.-	sufU
mp2_00537	CDS	616533	616853	+		Yes					hypothetical protein
mp2_00551	CDS	630284	631372	-		Yes					hypothetical protein
mp2_00552	CDS	631494	632783	-		Yes					enterobactin exporter EntS
mp2_00566	CDS	649185	649610	-		Yes					hypothetical protein
mp2_00569	CDS	651180	651920	-		Yes					hypothetical protein
mp2_00577	CDS	662031	662213	+		Yes					hypothetical protein
mp2_00585	CDS	671465	671854	-		Yes					hypothetical protein
mp2_00588	CDS	673520	674482	-		Yes					hypothetical protein
mp2_00595	CDS	681428	681730	-		Yes		Yes			hypothetical protein
mp2_00596	CDS	681756	682082	-		Yes		Yes			hypothetical protein
mp2_00597	CDS	682242	682562	-		Yes		Yes			hypothetical protein
mp2_00601	CDS	685258	685959	+		Yes					hypothetical protein
mp2_00610	CDS	693558	694046	-		Yes					Ribonuclease H	3.1.26.4	rnhA_1
mp2_00611	CDS	694528	694980	+		Yes					hypothetical protein
mp2_00614	CDS	697585	698139	+		Yes					hypothetical protein
mp2_00615	CDS	698154	698510	+		Yes					hypothetical protein
mp2_00618	CDS	701667	702248	-		Yes					hypothetical protein
mp2_00619	CDS	702267	703460	-		Yes					Purine catabolism regulatory protein		pucR
mp2_00620	CDS	703622	703972	+		Yes					hypothetical protein
mp2_00621	CDS	704009	704158	-		Yes					hypothetical protein
mp2_00622	CDS	704320	705126	-		Yes					Manganese catalase	1.11.1.6
mp2_00625	CDS	712821	714065	-		Yes					ABC-2 family transporter protein
mp2_00630	CDS	718811	719050	+		Yes					hypothetical protein
mp2_00642	CDS	732445	735576	+		Yes					MucBP domain protein
mp2_00662	CDS	754579	755034	-		Yes					hypothetical protein
mp2_00665	CDS	756449	756937	-		Yes					hypothetical protein
mp2_00667	CDS	757804	758499	+		Yes		Yes			hypothetical protein
mp2_00670	CDS	759966	760208	-		Yes		Yes			hypothetical protein
mp2_00671	CDS	760223	760447	-		Yes		Yes			hypothetical protein
mp2_00672	CDS	760463	760690	-		Yes		Yes			hypothetical protein
mp2_00684	CDS	770731	771228	+		Yes					hypothetical protein
mp2_00686	CDS	771743	772378	-		Yes					hypothetical protein
mp2_00708	CDS	795549	795986	+		Yes					hypothetical protein
mp2_00709	CDS	796102	796488	+		Yes					hypothetical protein
mp2_00711	CDS	798348	798761	+		Yes					MarR family protein
mp2_00712	CDS	798788	799534	-		Yes					hypothetical protein
mp2_00716	CDS	802273	803295	-		Yes					hypothetical protein
mp2_00717	CDS	803306	803527	-		Yes					hypothetical protein
mp2_00719	CDS	804975	805229	+		Yes					hypothetical protein
mp2_00720	CDS	805315	806349	+		Yes					NADPH dehydrogenase	1.6.99.1	namA
mp2_00721	CDS	806461	806742	+		Yes					hypothetical protein
mp2_00722	CDS	806773	807375	-		Yes					hypothetical protein
mp2_00726	CDS	809525	810094	-		Yes					DNA-binding transcriptional repressor AcrR
mp2_00729	CDS	813183	814340	-		Yes					hypothetical protein
mp2_00737	CDS	822220	823905	+		Yes					hypothetical protein
mp2_00741	CDS	826291	826704	+		Yes					hypothetical protein
mp2_00744	CDS	828553	829257	+		Yes					CAAX amino terminal protease self- immunity
mp2_00746	CDS	830795	831148	+		Yes					hypothetical protein
mp2_00748	CDS	832152	833324	-		Yes					hypothetical protein
mp2_00751	CDS	834983	835627	-		Yes					hypothetical protein
mp2_00753	CDS	837517	838152	-		Yes					hypothetical protein
mp2_00757	CDS	841889	842215	+		Yes					hypothetical protein
mp2_00759	CDS	842654	844021	+		Yes					hypothetical protein
mp2_00760	CDS	844133	845413	+		Yes					Divalent metal cation transporter MntH {ECO:|HAMAP-Rule:MF_00221}
mp2_00768	CDS	851513	852373	+		Yes					hypothetical protein
mp2_00770	CDS	853276	854439	+		Yes					hypothetical protein
mp2_00772	CDS	855762	857171	+		Yes					Polysaccharide biosynthesis protein
mp2_00773	CDS	857343	857690	-		Yes					hypothetical protein
mp2_00778	CDS	872339	873151	+		Yes					CAAX amino terminal protease self- immunity
mp2_00780	CDS	874818	876332	+		Yes					hypothetical protein
mp2_00787	CDS	883454	884269	-		Yes					ABC-2 family transporter protein
mp2_00788	CDS	884393	885136	-		Yes					ABC-2 family transporter protein
mp2_00796	CDS	891038	891526	+		Yes					Methylated-DNA--protein-cysteine methyltransferase%2C inducible	2.1.1.63	adaB
mp2_00797	CDS	891549	892016	+		Yes					Bacterial membrane flanked domain protein
mp2_00798	CDS	892006	893475	+		Yes					Bacterial membrane flanked domain protein
mp2_00802	CDS	896661	897542	+		Yes					hypothetical protein
mp2_00818	CDS	912024	912614	+		Yes					4'-phosphopantetheinyl transferase psf-1	2.7.8.-	psf-1
mp2_00830	CDS	926169	927908	+		Yes					hypothetical protein
mp2_00863	CDS	959185	959676	+		Yes					hypothetical protein
mp2_00873	CDS	969924	970514	+		Yes					hypothetical protein
mp2_00885	CDS	981538	981957	-		Yes					hypothetical protein
mp2_00892	CDS	989728	990438	-		Yes					putative glycerol uptake facilitator protein		glpF
mp2_00893	CDS	990536	990796	-		Yes					hypothetical protein
mp2_00898	CDS	995573	996733	+		Yes					hypothetical protein
mp2_00900	CDS	997537	998265	+		Yes					ABC-2 family transporter protein					Yes
mp2_00911	CDS	1007045	1007788	+		Yes					HTH-type transcriptional regulator GltC		gltC
mp2_00914	CDS	1009283	1011139	-		Yes					hypothetical protein
mp2_00925	CDS	1020894	1021703	-		Yes					hypothetical protein
mp2_00949	CDS	1048692	1049324	-		Yes					Alpha carbonic anhydrase 3 precursor	4.2.1.1	ACA3
mp2_00955	CDS	1053244	1053588	-		Yes					hypothetical protein
mp2_00963	CDS	1058680	1059177	+		Yes					hypothetical protein
mp2_01038	CDS	1124774	1125523	+		Yes					Lysozyme M1 precursor	3.2.1.17	acm
mp2_01048	CDS	1133187	1133894	+		Yes					Alkaline phosphatase synthesis transcriptional regulatory protein PhoP		phoP
mp2_01060	CDS	1144749	1145786	-		Yes					hypothetical protein
mp2_01095	CDS	1164777	1165229	-		Yes					hypothetical protein
mp2_01115	CDS	1185466	1186353	+		Yes					Cell division protein DivIB {ECO:|HAMAP-Rule:MF_00912}
mp2_01135	CDS	1206402	1207310	-		Yes					Putative lipid kinase YtlR	2.7.1.-	ytlR
mp2_01138	CDS	1209442	1209894	+		Yes					hypothetical protein
mp2_01140	CDS	1210627	1211544	+		Yes					L-lactate dehydrogenase 1	1.1.1.27	ldh1
mp2_01156	CDS	1225605	1226519	+		Yes					hypothetical protein
mp2_01170	CDS	1239848	1240993	+		Yes					Beta-N-acetylhexosaminidase precursor	3.2.1.52	strH
mp2_01243	CDS	1322447	1322815	+		Yes					hypothetical protein
mp2_01248	CDS	1325654	1326691	+		Yes					hypothetical protein
mp2_01250	CDS	1328178	1328744	+		Yes					LysM domain protein
mp2_01297	CDS	1371165	1371677	+		Yes					hypothetical protein
mp2_01334	CDS	1406934	1408163	+		Yes					hypothetical protein
mp2_01369	CDS	1442224	1442709	-		Yes					hypothetical protein
mp2_01370	CDS	1442885	1443415	-		Yes					hypothetical protein
mp2_01372	CDS	1443824	1444279	-		Yes					hypothetical protein
mp2_01374	CDS	1444820	1445365	-		Yes					Folate transporter FolT		folT
mp2_01378	CDS	1449421	1449966	-		Yes					hypothetical protein
mp2_01416	CDS	1486874	1488085	-		Yes					Bacterial ABC transporter protein EcsB
mp2_01419	CDS	1489360	1489671	+		Yes					hypothetical protein
mp2_01421	CDS	1490703	1493195	-		Yes					hypothetical protein
mp2_01428	CDS	1500079	1500417	+		Yes					hypothetical protein
mp2_01434	CDS	1508546	1508884	+		Yes					hypothetical protein
mp2_01440	CDS	1514372	1515031	-		Yes					hypothetical protein
mp2_01465	CDS	1532344	1532970	-		Yes					hypothetical protein
mp2_01473	CDS	1540488	1540910	-		Yes					hypothetical protein
mp2_01474	CDS	1540879	1541067	-		Yes					hypothetical protein
mp2_01475	CDS	1541048	1541500	-		Yes					hypothetical protein
mp2_01477	CDS	1541778	1542749	-		Yes					Type II secretion system protein F		epsF
mp2_01488	CDS	1551489	1551974	-		Yes					Colicin V production protein
mp2_01508	CDS	1572588	1573865	-		Yes					Peptidase M16 inactive domain protein
mp2_01514	CDS	1577866	1578384	-		Yes					Rod shape-determining protein MreD		mreD
mp2_01522	CDS	1587904	1589613	-		Yes					Septation ring formation regulator EzrA		ezrA
mp2_01527	CDS	1592949	1593233	+		Yes					hypothetical protein
mp2_01529	CDS	1593749	1594567	-		Yes					hypothetical protein
mp2_01532	CDS	1596454	1597212	-		Yes					hypothetical protein
mp2_00001	CDS	407	643	-	Yes						hypothetical protein				ABC transporter	Yes
mp2_00002	CDS	678	1133	-	Yes						ABC transporter ATP-binding protein YtrB		ytrB_1			Yes
mp2_00003	CDS	1735	2559	-	Yes						Methionine-binding lipoprotein MetQ precursor		metQ_1
mp2_00004	CDS	2573	3265	-	Yes						Methionine import system permease protein MetP		metP_1
mp2_00005	CDS	3258	4292	-	Yes						Methionine import ATP-binding protein MetN 2 {ECO:|HAMAP-Rule:MF_01719}	3.6.3.- {ECO:0000255|HAMAP-Rule:MF_01719}
mp2_00006	CDS	4629	5831	-	Yes						Rod shape-determining protein RodA		rodA_1
mp2_00007	CDS	5854	6078	-	Yes						hypothetical protein
mp2_00008	CDS	6427	7422	-	Yes						Rod shape-determining protein MreB		mreB_1
mp2_00049	CDS	40936	45075	-	Yes				Yes	PHAGE_Lactoc_bIL286_NC_002667: tail protein; PP_00048; phage(gi13095795)	Phage-related minor tail protein					Yes
mp2_00091	CDS	67975	68697	-	Yes				Yes	PHAGE_Entero_phiFL3A_NC_013648: anti-repressor protein; PP_00088; phage(gi281416221)	ORF6C domain protein					Yes
mp2_00094	CDS	69549	70193	+	Yes				Yes	PHAGE_Deep_s_D6E_NC_019544: transcriptional regulator; PP_00091; phage(gi423262353)	LexA repressor {ECO:|HAMAP-Rule:MF_00015}	3.4.21.88 {ECO:0000255|HAMAP-Rule:MF_00015}				Yes
mp2_00100	CDS	73359	73895	+	Yes				Yes		Helix-turn-helix
mp2_00101	CDS	73947	75092	+	Yes				Yes	PROPHAGE_Oceano_HTE831: integrase; PP_00097; phage(gi23097608)	Putative prophage phiRv2 integrase
mp2_00109	CDS	79514	82363	-	Yes			Yes			hypothetical protein
mp2_00119	CDS	91125	91739	-	Yes						Integrase core domain protein					Yes
mp2_00120	CDS	91991	92431	-	Yes						hypothetical protein				transposase	Yes	transposase y derivados (DNA replication, recombination and repair)
mp2_00322	CDS	298479	299093	-	Yes						Integrase core domain protein
mp2_00323	CDS	299345	299959	-	Yes						Putative ATPase subunit of terminase (gpP-like)					Yes
mp2_00342	CDS	365131	378987	-	Yes			Yes			hypothetical protein
mp2_00346	CDS	404002	404490	+	Yes			Yes			Transposase
mp2_00347	CDS	404511	405356	+	Yes			Yes			IS2 transposase TnpB
mp2_00418	CDS	475542	476156	-	Yes						Integrase core domain protein
mp2_00419	CDS	476408	476917	-	Yes						Putative ATPase subunit of terminase (gpP-like)
mp2_00443	CDS	508578	509423	-	Yes						IS2 transposase TnpB
mp2_00444	CDS	509444	509932	-	Yes						Transposase
mp2_00451	CDS	515915	516775	+	Yes						prephenate dehydrogenase					Yes
mp2_00521	CDS	598045	599808	-	Yes			Yes	Yes	PHAGE_Escher_rv5_NC_011041: putative adenine methyltransferase; PP_00493; phage(gi194173088)	Type III restriction-modification system EcoPI enzyme mod	2.1.1.72	MOD_1
mp2_00524	CDS	602123	602464	+	Yes			Yes	Yes	PROPHAGE_Ralsto_GMI1000: ISRSO11-transposase ORFA protein; PP_00496; phage(gi17546156)	hypothetical protein				transposase	Yes	Helix-turn-helix domain, relacionados con transposasas
mp2_00525	CDS	602590	603162	+	Yes			Yes	Yes	PROPHAGE_Lactoc_Il1403: IS1077F transposase; PP_00497; phage(gi15674057)	hypothetical protein				transposase	Yes	todos los dominios relacionados con transposasas
mp2_00586	CDS	672088	672933	-	Yes						IS2 transposase TnpB
mp2_00587	CDS	672954	673442	-	Yes						Transposase
mp2_00594	CDS	680648	681262	+	Yes			Yes			Integrase core domain protein
mp2_00638	CDS	727489	728034	+	Yes						hypothetical protein
mp2_00644	CDS	738799	739644	-	Yes						IS2 transposase TnpB
mp2_00645	CDS	739665	740153	-	Yes						Transposase
mp2_00668	CDS	758557	759045	+	Yes			Yes			Transposase
mp2_00669	CDS	759066	759911	+	Yes			Yes			IS2 transposase TnpB
mp2_00677	CDS	764826	765671	-	Yes						IS2 transposase TnpB
mp2_00678	CDS	765692	766180	-	Yes						Transposase
mp2_00713	CDS	799776	800264	+	Yes						Transposase
mp2_00714	CDS	800285	801130	+	Yes						IS2 transposase TnpB
mp2_00724	CDS	808132	808620	+	Yes						Transposase
mp2_00725	CDS	808641	809486	+	Yes						IS2 transposase TnpB
mp2_00777	CDS	867986	872263	+	Yes						Glucosyltransferase-SI precursor	2.4.1.5	gtfC_3
mp2_00781	CDS	876378	877223	-	Yes						IS2 transposase TnpB
mp2_00782	CDS	877244	877732	-	Yes						Transposase
mp2_00795	CDS	890355	890939	+	Yes						putative endopeptidase p60 precursor	3.4.-.-	iap_2
mp2_00831	CDS	927964	928452	+	Yes						Transposase
mp2_00832	CDS	928473	929318	+	Yes						IS2 transposase TnpB
mp2_00845	CDS	939256	939696	+	Yes						hypothetical protein
mp2_00846	CDS	939948	940562	+	Yes						Integrase core domain protein
mp2_00902	CDS	999033	999878	-	Yes						IS2 transposase TnpB
mp2_00903	CDS	999899	1000387	-	Yes						Transposase
mp2_01030	CDS	1111522	1113540	+	Yes						Type III restriction-modification system EcoPI enzyme mod	2.1.1.72	MOD_2
mp2_01031	CDS	1113543	1116533	+	Yes						Type III restriction enzyme%2C res subunit
mp2_01032	CDS	1116537	1117829	+	Yes						hypothetical protein				No	Yes
mp2_01033	CDS	1117810	1119687	+	Yes						Transcription regulatory protein SNF2	3.6.4.-	SNF2			Yes
mp2_01215	CDS	1291027	1291641	-	Yes						Integrase core domain protein
mp2_01216	CDS	1291893	1292402	-	Yes						Putative ATPase subunit of terminase (gpP-like)
mp2_01281	CDS	1357186	1357674	+	Yes						Transposase
mp2_01282	CDS	1357695	1358540	+	Yes						IS2 transposase TnpB
mp2_01291	CDS	1366598	1367086	+	Yes						Transposase
mp2_01292	CDS	1367107	1367952	+	Yes						IS2 transposase TnpB
mp2_01464	CDS	1531460	1532305	+	Yes						IS2 transposase TnpB
mp2_01541	CDS	1604295	1605602	-	Yes						UDP-N-acetylglucosamine 1-carboxyvinyltransferase 1 {ECO:|HAMAP-Rule:MF_00111}	2.5.1.7 {ECO:0000255|HAMAP-Rule:MF_00111}
mp2_01542	CDS	1605628	1605843	-	Yes						hypothetical protein
mp2_01543	CDS	1605977	1606399	-	Yes						ATP synthase epsilon chain {ECO:|HAMAP-Rule:MF_00530}
mp2_01544	CDS	1606412	1607818	-	Yes						ATP synthase subunit beta {ECO:|HAMAP-Rule:MF_01347}	3.6.3.14 {ECO:0000255|HAMAP-Rule:MF_01347}
mp2_01545	CDS	1607842	1608744	-	Yes						ATP synthase gamma chain {ECO:|HAMAP-Rule:MF_00815}
mp2_01546	CDS	1608766	1610112	-	Yes						ATP synthase subunit alpha {ECO:|HAMAP-Rule:MF_01346}	3.6.3.14 {ECO:0000255|HAMAP-Rule:MF_01346}
mp2_01548	CDS	1611415	1611597	-	Yes						ATP synthase subunit c		atpH			Yes
mp2_01549	CDS	1612690	1612827	-	Yes						Uracil phosphoribosyltransferase		upp			Yes
mp2_01550	CDS	1613571	1613777	-	Yes						Serine hydroxymethyltransferase	2.1.2.1	glyA			Yes
mp2_01551	CDS	1614337	1614486	-	Yes			Yes			Serine hydroxymethyltransferase%2C cytosolic	2.1.2.1	SHMT1			Yes
mp2_00036	CDS	32452	32973	-	Yes	Yes					hypothetical protein				No	Yes
mp2_00037	CDS	32973	33437	-	Yes	Yes			Yes	PHAGE_Bacill_Staley_NC_022767: RNA polymerase sigma 70 factor; PP_00036; phage(gi568191226)	hypothetical protein				chemotaxis protein	Yes
mp2_00040	CDS	34106	34573	-	Yes	Yes			Yes		hypothetical protein				No	Yes	similar al dominio de la miosina
mp2_00041	CDS	34591	35781	-	Yes	Yes			Yes		hypothetical protein				No	Yes
mp2_00057	CDS	48830	49183	-	Yes	Yes			Yes		hypothetical protein				No	Yes
mp2_00058	CDS	49195	49431	-	Yes	Yes			Yes		LysM domain protein					Yes
mp2_00063	CDS	52618	54237	-	Yes	Yes			Yes	PHAGE_Lactoc_ul36_NC_004066: putative portal protein; PP_00062; phage(gi21716109)	Phage portal protein%2C SPP1 Gp6-like					Yes
mp2_00065	CDS	56344	56616	-	Yes	Yes			Yes		hypothetical protein				No	Yes
mp2_00071	CDS	59319	59729	-	Yes	Yes			Yes	PHAGE_Lactob_Lc_Nu_NC_007501: hypothetical protein; PP_00069; phage(gi78000018)	hypothetical protein				phage transcriptional regulator	Yes
mp2_00075	CDS	61111	61623	-	Yes	Yes			Yes		hypothetical protein				No	Yes
mp2_00078	CDS	61998	62177	-	Yes	Yes			Yes		hypothetical protein				No	Yes	Sólo en L. Kunkeei
mp2_00082	CDS	64272	65021	-	Yes	Yes			Yes	PHAGE_Lister_A500_NC_009810: gp44; PP_00079; phage(gi157325003)	ERF superfamily protein					Yes
mp2_00083	CDS	65034	65897	-	Yes	Yes			Yes	PHAGE_Lactob_PL_1_NC_022757: hypothetical protein; PP_00080; phage(gi557308023)	hypothetical protein				No	Yes	relacionado con fagos
mp2_00092	CDS	68757	68966	+	Yes	Yes			Yes		hypothetical protein				No	Yes
mp2_00093	CDS	69171	69404	-	Yes	Yes			Yes	PHAGE_Staphy_SA12_NC_021801: cro-like repressor; PP_00090; phage(gi526178091)	Helix-turn-helix domain protein					Yes
mp2_00097	CDS	71257	71661	+	Yes	Yes			Yes		hypothetical protein				No	Yes
mp2_00099	CDS	72973	73200	-	Yes	Yes			Yes	PHAGE_Lactoc_P335_sensu_lato_NC_004746: hypothetical protein P335p08; PP_00096; phage(gi30089869)	hypothetical protein
mp2_00107	CDS	78600	78986	-	Yes	Yes		Yes			hypothetical protein
mp2_00108	CDS	78988	79464	-	Yes	Yes		Yes			hypothetical protein
mp2_00441	CDS	507239	507883	-	Yes	Yes					hypothetical protein				abortive phage resistance	Yes	Abortive infection C-terminus
mp2_00445	CDS	509992	510819	-	Yes	Yes					hypothetical protein				No	Yes
mp2_00447	CDS	512715	514451	-	Yes	Yes					hypothetical protein
mp2_00448	CDS	514536	514883	-	Yes	Yes					hypothetical protein				No	Yes
mp2_00489	CDS	562018	562317	+	Yes	Yes					hypothetical protein				No	Yes
mp2_00495	CDS	566368	567360	-	Yes	Yes					hypothetical protein				No	Yes
mp2_00520	CDS	595820	598045	-	Yes	Yes		Yes	Yes	PHAGE_Sulfol_islandicus_filamentous_virus_NC_003214: putative helicase; PP_00492; phage(gi16753109)	Type III restriction enzyme%2C res subunit
mp2_00522	CDS	599933	600520	-	Yes	Yes		Yes	Yes	PHAGE_Bacill_G_NC_023719: gp60; PP_00494; phage(gi593777528)	CAAX amino terminal protease self- immunity
mp2_00526	CDS	603497	604282	-	Yes	Yes			Yes	PHAGE_Cafete_BV_PW1_NC_014637: hypothetical protein; PP_00499; phage(gi310831302)	hypothetical protein
mp2_00628	CDS	716808	717497	-	Yes	Yes					hypothetical protein				No	Yes
mp2_00636	CDS	725740	726225	-	Yes	Yes					hypothetical protein				No	Yes
mp2_00637	CDS	726752	726913	+	Yes	Yes					hypothetical protein
mp2_00901	CDS	998258	998992	+	Yes	Yes					ABC-2 family transporter protein					Yes
mp2_00946	CDS	1044967	1046772	+	Yes	Yes					hypothetical protein				ATPase AAA	Yes	relacionados con trasportadores ABC
mp2_01169	CDS	1239256	1239612	-	Yes	Yes					hypothetical protein
mp2_01275	CDS	1350966	1351133	+	Yes	Yes					hypothetical protein				No	Yes
mp2_01335	CDS	1408168	1408455	+	Yes	Yes					hypothetical protein
mp2_01347	CDS	1417477	1418964	+	Yes	Yes					hypothetical protein
mp2_01371	CDS	1443663	1443821	-	Yes	Yes					hypothetical protein
